# Supplementary material for: Integration of organic–inorganic nitrogen fertilization on nitrogen conversion in soil
Source: Front Plant Sci. 2025 Dec 10;16:1688878. doi: 10.3389/fpls.2025.1688878 (PMC12728020; doi:10.3389/fpls.2025.1688878)
Supplement: Supplementary Table 6 — Gene abundance data. [file Table6.xls]

## Sheet: data
	Ct Value				Quantity(1µl gDNA）				Quantity(copies/1µl gDNA）					Means
	AOA	AOB	NirS	NirK	AOA	AOB	nirS	nirK	AOA	AOB	nirS	nirK	AOA	AOB	nirS	nirK
A1	26.3907	29.2948	27.3741	23.5842	22058.3	2321.14	97330.5	4.11377e+06	24043.4	2215.12	105070	3.42349e+06	42335.5	3548.17	199125	3.93981e+06
	26.2692	29.4096	27.3678	24.1286	24084	2147.74	97794.1	2.86622e+06
	26.1639	29.3899	27.0937	23.9206	25988	2176.49	120086	3.29047e+06
A2	25.4239	28.8165	26.2218	23.8367	44375.4	3207.41	230799	3.47898e+06	45405.1	3076.74	131603	3.52847e+06
	25.3996	28.7017	27.3688	23.856	45159	3466.52	97719.5	3.43471e+06
	25.3538	29.1521	27.8867	23.7555	46681	2556.29	66291.2	3.67174e+06
A3	25.2436	27.9323	25.7577	23.3599	50553.5	5832.23	326766	4.77413e+06	57558	5352.65	360702	4.86748e+06
	24.9953	28.162	25.7091	23.3175	60493.5	4993.19	338892	4.91042e+06
	24.9696	28.0928	25.4341	23.3152	61627	5232.52	416447	4.91788e+06
A4	25.6561	29.7348	26.7786	23.9904	37515.7	1723.7	152064	3.14159e+06	34745.8	2129.07	159287	3.3783e+06	53968.8	7748.26	461187	3.94377e+06
	25.6089	29.5014	26.9578	23.7801	38817.4	2018.46	132957	3.61212e+06
	26.0655	29.1016	26.4616	23.8797	27904.2	2645.06	192839	3.3812e+06
A5	24.7271	27.9013	25.9547	23.9918	73437.1	5955.74	281930	3.13858e+06	65409.7	14124.8	303915	3.26373e+06
	25.2527	25.4353	25.9881	23.8188	50221	31562.9	274955	3.52054e+06
	24.7435	28.2032	25.6477	23.995	72570.8	4855.94	354858	3.13206e+06
A6	25.1445	27.5289	24.5667	23.0957	54307.6	7661.3	797661	5.68948e+06	61751	6990.85	920359	5.18928e+06
	25.1011	27.5763	24.3712	23.424	56038.1	7419.79	923527	4.5752e+06
	24.6996	27.9174	24.2128	23.2016	74907.4	5891.46	1.03989e+06	5.30316e+06
A7	26.1873	29.3458	25.9854	23.8201	25552.2	2242.41	275517	3.51755e+06	24682.5	2224.9	267812	4.00387e+06	25255.4	2304.07	243587	3.95873e+06
	26.1207	29.4968	26.0418	23.5222	26812.9	2024.79	264122	4.28654e+06
	26.4145	29.2408	26.0434	23.5503	21682.6	2407.51	263798	4.20752e+06
A8	25.7654	29.4049	26.5516	23.9535	34665.9	2154.54	180260	3.21949e+06	28507.6	1978.99	158937	3.43577e+06
	26.2569	29.6933	26.9949	23.9129	24299.4	1772.86	129311	3.30748e+06
	26.134	29.5079	26.6517	23.7115	26557.5	2009.55	167241	3.78033e+06
A9	26.4733	29.1147	26.1269	23.4852	20779.7	2621.78	247799	4.39315e+06	22576	2708.31	304010	4.43656e+06
	26.4417	28.9763	25.8949	23.5476	21260.9	2878.9	294853	4.21485e+06
	26.18	29.1133	25.5942	23.383	25687.4	2624.26	369379	4.70169e+06
A10	24.6177	28.946	25.2923	22.9963	79477.5	2938.64	463132	6.07729e+06	66702.5	3191.34	411582	5.14159e+06	51125.7	3358.34	273035	4.90663e+06
	24.8732	28.9221	25.6126	23.2933	66076.3	2986.4	364299	4.99003e+06
	25.1382	28.6258	25.4637	23.4975	54553.6	3648.99	407314	4.35744e+06
A11	25.1288	28.5152	26.3057	23.8257	54925	3932.41	216731	3.50457e+06	54385.8	4611.84	284281	4.4548e+06
	25.2117	28.2095	25.9268	23.2833	51731.8	4835.33	287883	5.02329e+06
	25.0897	28.1401	25.6729	23.3404	56500.6	5067.79	348228	4.83653e+06
A12	25.5468	29.1604	26.6432	23.2977	40602.1	2541.91	168300	4.97537e+06	32288.8	2271.84	123243	5.12352e+06
	26.2724	29.506	27.5985	23.0158	24028.4	2012.2	82270.3	5.99923e+06
	25.8659	29.3333	27.1041	23.4842	32235.9	2261.4	119158	4.39596e+06
A13	25.0145	28.5448	26.0563	23.506	59657.2	3854.39	261267	4.33286e+06	67605.5	3846.41	289207	4.35295e+06	62011.9	4406.74	452805	5.32724e+06
	24.752	28.4017	25.7196	23.5877	72125.6	4245.95	336230	4.10412e+06
	24.7731	28.7135	26.0118	23.4088	71033.8	3438.9	270126	4.62186e+06
A14	24.5517	27.2366	24.9366	22.6012	83364.2	9336.24	604566	7.89952e+06	85657	8027.4	962785	8.52082e+06
	24.5602	27.654	24.6323	22.2542	82849.3	7039.91	759421	9.94577e+06
	24.4341	27.5203	23.7024	22.6364	90757.6	7706.04	1.52437e+06	7.71718e+06
A15	25.9755	30.0704	27.2316	24.2629	29780.5	1373.78	108298	2.62174e+06	32773.2	1346.4	106423	3.10796e+06
	25.6745	30.3636	27.0773	23.9466	37019.7	1126.7	121576	3.23422e+06
	25.897	29.9027	27.4876	23.8415	31519.4	1538.71	89395.8	3.46791e+06
A16	25.5566	30.2531	26.5493	23.6799	40315.2	1214.14	180570	3.86051e+06	42690.6	1378.99	199148	3.97667e+06	83037.9	5587.28	134422	1.96725e+06
	25.5921	30.0271	26.3426	23.7267	39293.2	1414.63	210820	3.74255e+06
	25.302	29.9323	26.3731	23.5081	48463.4	1508.2	206055	4.32695e+06
A17	24.7806	27.1841	27.2433	25.5389	70648.3	9673.21	107355	1.12401e+06	99255	10408.9	147671	1.11901e+06
	24.1132	26.9846	26.847	25.7582	114455	11070.5	144474	971756
	24.1351	27.0652	26.4731	25.3653	112662	10483.1	191184	1.26127e+06
A18	24.3212	28.3032	28.4202	26.073	98482.1	4538.69	44446.7	788508	107168	4973.93	56445.6	806071
	24.1899	27.7397	27.7792	26.1693	108289	6643.51	71847.9	739664
	24.1099	28.5895	28.1842	25.8905	114734	3739.59	53042.3	890042
