# Supplementary material for: Integration of organic–inorganic nitrogen fertilization on nitrogen conversion in soil
Source: Front Plant Sci. 2025 Dec 10;16:1688878. doi: 10.3389/fpls.2025.1688878 (PMC12728020; doi:10.3389/fpls.2025.1688878)
Supplement: Supplementary Table 7 — AOA structure. [file Table7.xlsx]

## Sheet: 1
		OTU1	OTU10	OTU11	OTU113	OTU12	OTU13	OTU14	OTU15	OTU16	OTU164	OTU17	OTU18	OTU19	OTU2	OTU20	OTU21	OTU22	OTU23	OTU24	OTU245	OTU25	OTU26	OTU27	OTU28	OTU29	OTU298	OTU3	OTU30	OTU31	OTU32	OTU33	OTU339	OTU34	OTU35	OTU353	OTU36	OTU360	OTU368	OTU37	OTU380	OTU39	OTU4	OTU41	OTU43	OTU44	OTU46	OTU48	OTU5
	A1	19135	193	0	372	0	1	207	0	0	111	0	12	200	25460	0	0	379	3	114	2900	0	8	0	0	0	0	2113	0	0	0	0	211	0	0	13	0	6	25	0	0	0	1495	15430	0	1	0	0	37
	A2	19546	201	0	245	78	0	717	0	0	183	0	76	241	27431	0	2	901	10	45	2269	0	12	0	4	0	0	2301	0	3	4	0	197	11	3	4	0	2	20	0	0	76	1347	11729	21	19	0	0	11
	A3	16383	341	7	432	148	0	537	0	0	112	0	1	375	21148	0	45	430	20	11	1380	0	5	0	12	0	0	1048	1	0	0	4	196	2	1	6	0	1	15	0	0	0	2079	19988	14	0	10	0	72
	A4	26778	0	0	468	66	110	498	0	0	210	0	22	0	13874	0	4	268	3	70	2208	48	77	0	0	0	0	612	0	3	0	5	118	0	0	11	0	4	30	0	0	0	697	20310	1	7	0	0	685
	A5	19692	0	0	386	88	89	824	0	0	151	0	82	3	21720	0	0	453	66	62	3697	270	77	0	1	59	4	541	1	0	1	3	100	0	0	16	5	4	19	0	0	0	1237	16489	5	27	3	0	649
	A6	24677	0	33	519	200	93	688	0	0	167	0	36	54	15719	0	109	596	8	42	2449	271	76	0	0	24	0	934	6	1	6	2	175	1	0	19	0	4	19	4	0	0	1006	20085	0	18	0	0	498
	A7	22300	0	13	386	21	166	1116	0	36	228	0	17	0	21259	0	0	244	0	1	3876	98	20	0	0	0	0	1516	0	22	7	14	119	0	0	14	0	4	21	0	0	0	852	16389	1	5	1	0	366
	A8	24526	0	11	427	194	52	445	0	77	195	0	18	5	19068	0	1	342	2	2	3821	11	71	0	0	0	0	1138	17	1	8	11	195	0	0	10	0	5	27	0	0	0	1288	16588	7	14	0	0	226
	A9	19867	0	47	325	138	96	890	0	40	73	0	0	0	20591	0	5	450	24	31	2426	0	143	3	0	0	0	1529	38	3	0	88	299	0	1	14	0	7	26	0	0	0	1662	14612	3	7	13	0	200
	A10	25851	30	99	365	201	6	537	0	151	371	0	89	0	15896	0	40	394	44	36	2985	126	11	0	0	0	0	1624	98	10	13	20	141	0	0	8	0	8	20	0	0	0	464	15651	10	2	8	0	814
	A11	20526	0	72	384	17	0	713	1	117	126	0	16	0	24022	0	118	533	60	21	1721	130	53	0	0	0	0	1369	51	1	0	2	226	0	0	8	0	4	11	0	0	0	495	16599	44	2	0	0	419
	A12	22617	37	81	575	37	0	419	0	100	145	0	15	27	16433	0	39	647	27	19	1489	134	55	0	15	0	0	1211	57	8	0	0	294	4	0	19	0	7	19	0	0	0	745	24764	1	10	0	0	483
	A13	25131	561	39	231	231	83	636	0	167	445	0	18	54	17287	0	34	339	2	84	5772	155	60	0	0	0	0	921	2	18	8	0	186	7	0	11	0	6	15	4	0	0	1343	10704	8	0	13	0	130
	A14	22787	220	86	352	133	100	1021	0	57	258	0	63	71	20606	0	9	220	75	73	4156	186	10	0	0	0	0	997	42	4	0	13	201	5	0	16	0	8	24	0	0	0	1632	14875	26	7	0	0	279
	A15	20787	302	136	346	21	111	1497	0	165	226	0	194	14	23858	0	44	518	4	7	4420	1	13	0	0	0	0	1433	0	0	0	90	209	38	0	12	0	8	20	0	0	0	1678	15327	4	1	0	0	153
	A16	23294	74	196	310	127	57	1151	0	104	209	0	35	0	21835	0	100	478	35	12	2524	118	5	0	2	0	54	1292	13	25	50	41	207	4	0	11	0	12	22	0	0	0	1384	14255	0	0	15	0	419
	A17	19746	36	233	386	128	25	1133	0	60	170	0	19	0	23722	0	50	746	4	75	2208	40	11	0	4	0	95	1753	0	2	9	4	99	0	0	6	0	7	23	0	76	0	1021	15812	18	11	2	0	266
	A18	16692	0	330	180	155	40	1586	0	50	140	0	11	0	28991	0	90	1011	30	12	3752	0	7	0	12	0	2	2216	0	35	25	17	177	2	0	4	0	3	24	5	0	0	1602	8638	3	6	1	4	230
[truncated: 6 more columns]

## Sheet: Sheet1
	A1	A2	A3	A4	A5	A6	A7	A8	A9	A10	A11	A12	A13	A14	A15	A16	A17	A18	taxonomy
OTU1	19135	19546	16383	26778	19692	24677	22300	24526	19867	25851	20526	22617	25131	22787	20787	23294	19746	16692	k__Archaea; Unclassified; Unclassified; Unclassified; Unclassified; Unclassified; Unclassified
OTU10	193	201	341	0	0	0	0	0	0	30	0	37	561	220	302	74	36	0	k__Archaea; p__Crenarchaeota; Unclassified; Unclassified; Unclassified; Unclassified; Unclassified
OTU11	0	0	7	0	0	33	13	11	47	99	72	81	39	86	136	196	233	330	k__Archaea; p__Crenarchaeota; Unclassified; Unclassified; Unclassified; Unclassified; Unclassified
OTU113	372	245	432	468	386	519	386	427	325	365	384	575	231	352	346	310	386	180	k__Archaea; Unclassified; Unclassified; Unclassified; Unclassified; Unclassified; Unclassified
OTU12	0	78	148	66	88	200	21	194	138	201	17	37	231	133	21	127	128	155	k__Archaea; p__Crenarchaeota; Unclassified; Unclassified; Unclassified; Unclassified; Unclassified
OTU13	1	0	0	110	89	93	166	52	96	6	0	0	83	100	111	57	25	40	k__Archaea; p__Crenarchaeota; Unclassified; Unclassified; Unclassified; Unclassified; Unclassified
OTU14	207	717	537	498	824	688	1116	445	890	537	713	419	636	1021	1497	1151	1133	1586	k__Archaea; Unclassified; Unclassified; Unclassified; Unclassified; Unclassified; Unclassified
OTU15	0	0	0	0	0	0	0	0	0	0	1	0	0	0	0	0	0	0	k__Archaea; Unclassified; Unclassified; Unclassified; Unclassified; Unclassified; Unclassified
OTU16	0	0	0	0	0	0	36	77	40	151	117	100	167	57	165	104	60	50	k__Archaea; p__Crenarchaeota; Unclassified; Unclassified; Unclassified; Unclassified; Unclassified
OTU164	111	183	112	210	151	167	228	195	73	371	126	145	445	258	226	209	170	140	k__Archaea; Unclassified; Unclassified; Unclassified; Unclassified; Unclassified; Unclassified
OTU17	0	0	0	0	0	0	0	0	0	0	0	0	0	0	0	0	0	0	k__Archaea; p__Thaumarchaeota; Unclassified; Unclassified; Unclassified; Unclassified; Unclassified
OTU18	12	76	1	22	82	36	17	18	0	89	16	15	18	63	194	35	19	11	k__Archaea; p__Crenarchaeota; Unclassified; Unclassified; Unclassified; Unclassified; Unclassified
OTU19	200	241	375	0	3	54	0	5	0	0	0	27	54	71	14	0	0	0	k__Archaea; p__Crenarchaeota; Unclassified; Unclassified; Unclassified; Unclassified; Unclassified
OTU2	25460	27431	21148	13874	21720	15719	21259	19068	20591	15896	24022	16433	17287	20606	23858	21835	23722	28991	k__Archaea; Unclassified; Unclassified; Unclassified; Unclassified; Unclassified; Unclassified
OTU20	0	0	0	0	0	0	0	0	0	0	0	0	0	0	0	0	0	0	k__Archaea; p__Crenarchaeota; Unclassified; Unclassified; Unclassified; Unclassified; Unclassified
OTU21	0	2	45	4	0	109	0	1	5	40	118	39	34	9	44	100	50	90	k__Archaea; Unclassified; Unclassified; Unclassified; Unclassified; Unclassified; Unclassified
OTU22	379	901	430	268	453	596	244	342	450	394	533	647	339	220	518	478	746	1011	k__Archaea; Unclassified; Unclassified; Unclassified; Unclassified; Unclassified; Unclassified
OTU23	3	10	20	3	66	8	0	2	24	44	60	27	2	75	4	35	4	30	k__Archaea; p__Crenarchaeota; Unclassified; Unclassified; Unclassified; Unclassified; Unclassified
OTU24	114	45	11	70	62	42	1	2	31	36	21	19	84	73	7	12	75	12	k__Archaea; p__Crenarchaeota; Unclassified; Unclassified; Unclassified; Unclassified; Unclassified
OTU245	2900	2269	1380	2208	3697	2449	3876	3821	2426	2985	1721	1489	5772	4156	4420	2524	2208	3752	k__Archaea; Unclassified; Unclassified; Unclassified; Unclassified; Unclassified; Unclassified
OTU25	0	0	0	48	270	271	98	11	0	126	130	134	155	186	1	118	40	0	k__Archaea; Unclassified; Unclassified; Unclassified; Unclassified; Unclassified; Unclassified
OTU26	8	12	5	77	77	76	20	71	143	11	53	55	60	10	13	5	11	7	k__Archaea; Unclassified; Unclassified; Unclassified; Unclassified; Unclassified; Unclassified
OTU27	0	0	0	0	0	0	0	0	3	0	0	0	0	0	0	0	0	0	k__unclassified_sequences; p__metagenomes; c__ecological_metagenomes; Unclassified; Unclassified; Unclassified; Unclassified
OTU28	0	4	12	0	1	0	0	0	0	0	0	15	0	0	0	2	4	12	Unassigned; Unassigned; Unassigned; Unassigned; Unassigned; Unassigned; Unassigned
OTU29	0	0	0	0	59	24	0	0	0	0	0	0	0	0	0	0	0	0	k__Archaea; p__Crenarchaeota; Unclassified; Unclassified; Unclassified; Unclassified; Unclassified
OTU298	0	0	0	0	4	0	0	0	0	0	0	0	0	0	0	54	95	2	k__Archaea; p__Crenarchaeota; Unclassified; Unclassified; Unclassified; Unclassified; Unclassified
OTU3	2113	2301	1048	612	541	934	1516	1138	1529	1624	1369	1211	921	997	1433	1292	1753	2216	k__Archaea; Unclassified; Unclassified; Unclassified; Unclassified; Unclassified; Unclassified
OTU30	0	0	1	0	1	6	0	17	38	98	51	57	2	42	0	13	0	0	k__Archaea; Unclassified; Unclassified; Unclassified; Unclassified; Unclassified; Unclassified
OTU31	0	3	0	3	0	1	22	1	3	10	1	8	18	4	0	25	2	35	k__Archaea; p__Crenarchaeota; Unclassified; Unclassified; Unclassified; Unclassified; Unclassified
OTU32	0	4	0	0	1	6	7	8	0	13	0	0	8	0	0	50	9	25	Unassigned; Unassigned; Unassigned; Unassigned; Unassigned; Unassigned; Unassigned
OTU33	0	0	4	5	3	2	14	11	88	20	2	0	0	13	90	41	4	17	k__Archaea; p__Crenarchaeota; Unclassified; Unclassified; Unclassified; Unclassified; Unclassified
OTU339	211	197	196	118	100	175	119	195	299	141	226	294	186	201	209	207	99	177	k__Archaea; Unclassified; Unclassified; Unclassified; Unclassified; Unclassified; Unclassified
OTU34	0	11	2	0	0	1	0	0	0	0	0	4	7	5	38	4	0	2	Unassigned; Unassigned; Unassigned; Unassigned; Unassigned; Unassigned; Unassigned
OTU35	0	3	1	0	0	0	0	0	1	0	0	0	0	0	0	0	0	0	Unassigned; Unassigned; Unassigned; Unassigned; Unassigned; Unassigned; Unassigned
OTU353	13	4	6	11	16	19	14	10	14	8	8	19	11	16	12	11	6	4	k__Archaea; Unclassified; Unclassified; Unclassified; Unclassified; Unclassified; Unclassified
OTU36	0	0	0	0	5	0	0	0	0	0	0	0	0	0	0	0	0	0	Unassigned; Unassigned; Unassigned; Unassigned; Unassigned; Unassigned; Unassigned
OTU360	6	2	1	4	4	4	4	5	7	8	4	7	6	8	8	12	7	3	k__Archaea; p__Crenarchaeota; Unclassified; Unclassified; Unclassified; Unclassified; Unclassified
OTU368	25	20	15	30	19	19	21	27	26	20	11	19	15	24	20	22	23	24	k__Archaea; Unclassified; Unclassified; Unclassified; Unclassified; Unclassified; Unclassified
OTU37	0	0	0	0	0	4	0	0	0	0	0	0	4	0	0	0	0	5	k__Archaea; p__Crenarchaeota; Unclassified; Unclassified; Unclassified; Unclassified; Unclassified
OTU380	0	0	0	0	0	0	0	0	0	0	0	0	0	0	0	0	76	0	k__Archaea; Unclassified; Unclassified; Unclassified; Unclassified; Unclassified; Unclassified
OTU39	0	76	0	0	0	0	0	0	0	0	0	0	0	0	0	0	0	0	Unassigned; Unassigned; Unassigned; Unassigned; Unassigned; Unassigned; Unassigned
OTU4	1495	1347	2079	697	1237	1006	852	1288	1662	464	495	745	1343	1632	1678	1384	1021	1602	k__Archaea; Unclassified; Unclassified; Unclassified; Unclassified; Unclassified; Unclassified
OTU41	15430	11729	19988	20310	16489	20085	16389	16588	14612	15651	16599	24764	10704	14875	15327	14255	15812	8638	k__Archaea; Unclassified; Unclassified; Unclassified; Unclassified; Unclassified; Unclassified
OTU43	0	21	14	1	5	0	1	7	3	10	44	1	8	26	4	0	18	3	k__Archaea; p__Crenarchaeota; Unclassified; Unclassified; Unclassified; Unclassified; Unclassified
OTU44	1	19	0	7	27	18	5	14	7	2	2	10	0	7	1	0	11	6	Unassigned; Unassigned; Unassigned; Unassigned; Unassigned; Unassigned; Unassigned
OTU46	0	0	10	0	3	0	1	0	13	8	0	0	13	0	0	15	2	1	Unassigned; Unassigned; Unassigned; Unassigned; Unassigned; Unassigned; Unassigned
OTU48	0	0	0	0	0	0	0	0	0	0	0	0	0	0	0	0	0	4	Unassigned; Unassigned; Unassigned; Unassigned; Unassigned; Unassigned; Unassigned
OTU5	37	11	72	685	649	498	366	226	200	814	419	483	130	279	153	419	266	230	k__Archaea; p__Crenarchaeota; Unclassified; Unclassified; Unclassified; Unclassified; Unclassified
OTU57	0	0	0	0	0	0	5	0	9	4	0	1	5	8	0	0	0	0	Unassigned; Unassigned; Unassigned; Unassigned; Unassigned; Unassigned; Unassigned
OTU59	7	5	0	0	19	3	0	0	0	7	2	1	0	0	0	0	32	12	Unassigned; Unassigned; Unassigned; Unassigned; Unassigned; Unassigned; Unassigned
OTU6	310	460	433	209	318	289	227	104	312	304	205	224	245	100	189	458	483	616	k__Archaea; p__Crenarchaeota; Unclassified; Unclassified; Unclassified; Unclassified; Unclassified
OTU7	66	208	90	478	186	274	257	356	183	779	412	333	505	393	396	442	205	324	k__Archaea; Unclassified; Unclassified; Unclassified; Unclassified; Unclassified; Unclassified
OTU8	438	333	571	34	0	21	39	170	82	209	301	256	155	325	353	557	327	667	k__Archaea; Unclassified; Unclassified; Unclassified; Unclassified; Unclassified; Unclassified
OTU9	0	3	0	72	11	158	109	95	274	357	458	143	218	300	427	232	325	236	k__Archaea; p__Crenarchaeota; Unclassified; Unclassified; Unclassified; Unclassified; Unclassified
