# Supplementary material for: Integration of organic–inorganic nitrogen fertilization on nitrogen conversion in soil
Source: Front Plant Sci. 2025 Dec 10;16:1688878. doi: 10.3389/fpls.2025.1688878 (PMC12728020; doi:10.3389/fpls.2025.1688878)
Supplement: Supplementary Table 8 — AOB structure. [file Table8.xlsx]

## Sheet: Sheet1
		OTU_id	A1	A2	A3	A4	A5	A6	A7	A8	A9	A10	A11	A12	A13	A14	A15	A16	A17	A18	taxonomy
		OTU1	10233	8853	9734	5976	7259	6289	9907	8800	9803	8381	9949	8626	8474	8362	11728	14605	9645	13778	k__Bacteria; p__Proteobacteria; c__Betaproteobacteria; o__Nitrosomonadales; f__Nitrosomonadaceae; Unclassified; Unclassified
		OTU10	338	261	594	625	415	611	514	567	601	1248	1061	720	769	592	384	1245	1040	735	k__Bacteria; p__Proteobacteria; c__Betaproteobacteria; o__Nitrosomonadales; f__Nitrosomonadaceae; g__Nitrosospira; Unclassified
		OTU11	1003	791	1294	332	697	712	1173	734	1268	597	522	1255	886	664	2218	581	599	992	k__Bacteria; p__Proteobacteria; c__Betaproteobacteria; o__Nitrosomonadales; f__Nitrosomonadaceae; g__Nitrosospira; Unclassified
		OTU114	2	0	5	5	10	1	0	1	0	0	45	23	8	0	2	0	1	0	k__Bacteria; p__Proteobacteria; c__Betaproteobacteria; o__Nitrosomonadales; f__Nitrosomonadaceae; Unclassified; Unclassified
		OTU12	291	447	288	89	388	405	286	294	607	50	465	313	116	547	476	359	257	210	k__Bacteria; p__Proteobacteria; c__Betaproteobacteria; o__Nitrosomonadales; f__Nitrosomonadaceae; g__Nitrosospira; Unclassified
		OTU13	588	338	200	297	380	211	7	0	17	158	225	25	191	129	200	0	0	0	k__Bacteria; p__Proteobacteria; c__Betaproteobacteria; o__Nitrosomonadales; f__Nitrosomonadaceae; g__Nitrosospira; Unclassified
		OTU131	31	94	61	89	55	106	22	184	11	19	22	42	29	95	0	0	15	3	k__Bacteria; p__Proteobacteria; c__Betaproteobacteria; o__Nitrosomonadales; f__Nitrosomonadaceae; g__Nitrosovibrio; Unclassified
		OTU14	102	76	185	298	149	245	139	218	299	407	359	471	185	290	150	454	276	454	k__Bacteria; p__Proteobacteria; c__Betaproteobacteria; o__Nitrosomonadales; f__Nitrosomonadaceae; Unclassified; Unclassified
		OTU144	0	3	2	4	3	5	2	3	4	8	8	3	0	4	1	0	4	1	k__Bacteria; p__Proteobacteria; c__Betaproteobacteria; o__Nitrosomonadales; f__Nitrosomonadaceae; g__Nitrosospira; Unclassified
		OTU145	4	6	4	3	7	7	4	7	6	2	8	5	1	5	1	2	4	10	k__Bacteria; p__Proteobacteria; c__Betaproteobacteria; o__Nitrosomonadales; f__Nitrosomonadaceae; g__Nitrosospira; Unclassified
		OTU146	12	31	24	16	17	36	23	38	37	15	46	37	14	23	14	3	11	9	k__Bacteria; p__Proteobacteria; c__Betaproteobacteria; o__Nitrosomonadales; f__Nitrosomonadaceae; g__Nitrosospira; Unclassified
		OTU148	1	4	27	7	5	7	0	12	0	2	1	9	2	9	0	6	9	7	k__Bacteria; p__Proteobacteria; c__Betaproteobacteria; o__Nitrosomonadales; f__Nitrosomonadaceae; g__Nitrosospira; Unclassified
		OTU15	325	281	175	682	250	493	66	290	325	231	299	531	268	125	32	353	184	308	k__Bacteria; p__Proteobacteria; c__Betaproteobacteria; o__Nitrosomonadales; f__Nitrosomonadaceae; g__Nitrosospira; Unclassified
		OTU151	2	0	1	5	4	3	8	1	1	8	3	7	2	1	0	0	2	2	k__Bacteria; p__Proteobacteria; c__Betaproteobacteria; o__Nitrosomonadales; f__Nitrosomonadaceae; g__Nitrosospira; Unclassified
		OTU152	112	98	70	410	258	487	514	188	186	305	215	324	226	336	131	266	119	334	k__Bacteria; p__Proteobacteria; c__Betaproteobacteria; o__Nitrosomonadales; f__Nitrosomonadaceae; g__Nitrosospira; Unclassified
		OTU156	57	68	37	0	21	1	1	0	0	26	2	0	2	0	0	4	9	0	k__Bacteria; p__Proteobacteria; c__Betaproteobacteria; o__Nitrosomonadales; f__Nitrosomonadaceae; g__Nitrosospira; Unclassified
		OTU157	2	2	2	5	2	4	1	4	2	4	2	6	1	6	1	2	2	2	k__Bacteria; p__Proteobacteria; c__Betaproteobacteria; o__Nitrosomonadales; f__Nitrosomonadaceae; g__Nitrosospira; Unclassified
		OTU16	335	446	113	559	457	834	617	362	397	285	235	237	593	438	554	451	258	300	k__Bacteria; p__Proteobacteria; c__Betaproteobacteria; o__Nitrosomonadales; f__Nitrosomonadaceae; Unclassified; Unclassified
		OTU163	0	0	15	184	30	76	51	53	46	31	24	20	74	28	0	193	26	44	k__Bacteria; p__Proteobacteria; c__Betaproteobacteria; o__Nitrosomonadales; f__Nitrosomonadaceae; g__Nitrosospira; Unclassified
		OTU17	108	182	240	389	155	501	492	267	280	377	212	248	213	381	215	145	179	321	k__Bacteria; p__Proteobacteria; c__Betaproteobacteria; o__Nitrosomonadales; f__Nitrosomonadaceae; g__Nitrosospira; Unclassified
		OTU178	106	30	57	106	162	61	47	70	17	48	20	10	74	40	20	30	67	74	k__Bacteria; p__Proteobacteria; c__Betaproteobacteria; o__Nitrosomonadales; f__Nitrosomonadaceae; g__Nitrosospira; Unclassified
		OTU18	81	21	91	160	105	73	120	24	131	138	219	66	229	145	171	190	100	96	k__Bacteria; p__Proteobacteria; c__Betaproteobacteria; o__Nitrosomonadales; f__Nitrosomonadaceae; g__Nitrosospira; Unclassified
		OTU187	11	27	5	9	11	30	8	41	18	15	13	18	40	16	7	77	5	8	k__Bacteria; p__Proteobacteria; c__Betaproteobacteria; o__Nitrosomonadales; f__Nitrosomonadaceae; g__Nitrosospira; Unclassified
		OTU19	20	38	91	263	295	358	123	118	241	192	84	120	143	243	137	160	134	284	k__Bacteria; p__Proteobacteria; c__Betaproteobacteria; o__Nitrosomonadales; f__Nitrosomonadaceae; g__Nitrosospira; Unclassified
		OTU2	12130	12316	16571	8281	12810	9406	15327	14600	13968	11007	14338	12745	14233	14209	17155	18108	15604	20889	k__Bacteria; p__Proteobacteria; c__Betaproteobacteria; o__Nitrosomonadales; f__Nitrosomonadaceae; g__Nitrosospira; Unclassified
		OTU20	352	459	208	167	175	269	100	137	100	451	583	435	249	135	201	986	573	829	k__Bacteria; p__Proteobacteria; c__Betaproteobacteria; o__Nitrosomonadales; f__Nitrosomonadaceae; g__Nitrosospira; Unclassified
		OTU21	96	48	10	300	308	153	90	136	104	115	133	126	118	136	100	164	163	100	k__Bacteria; p__Proteobacteria; c__Betaproteobacteria; o__Nitrosomonadales; f__Nitrosomonadaceae; g__Nitrosospira; Unclassified
		OTU22	155	175	363	215	147	213	295	159	124	300	205	469	153	245	185	200	346	383	k__Bacteria; p__Proteobacteria; c__Betaproteobacteria; o__Nitrosomonadales; f__Nitrosomonadaceae; Unclassified; Unclassified
		OTU23	127	120	129	193	145	268	149	158	138	141	180	293	64	147	21	193	194	178	k__Bacteria; p__Proteobacteria; c__Betaproteobacteria; o__Nitrosomonadales; f__Nitrosomonadaceae; g__Nitrosovibrio; Unclassified
		OTU24	0	5	0	108	131	80	80	190	120	116	60	40	5	0	0	0	5	0	k__Bacteria; p__Proteobacteria; c__Betaproteobacteria; o__Nitrosomonadales; f__Nitrosomonadaceae; g__Nitrosospira; Unclassified
		OTU25	174	149	74	124	75	279	268	466	223	252	147	187	158	224	190	124	132	224	k__Bacteria; p__Proteobacteria; c__Betaproteobacteria; o__Nitrosomonadales; f__Nitrosomonadaceae; g__Nitrosospira; Unclassified
		OTU26	113	80	198	213	154	205	41	54	20	50	137	60	217	129	190	120	250	176	k__Bacteria; p__Proteobacteria; c__Betaproteobacteria; o__Nitrosomonadales; f__Nitrosomonadaceae; Unclassified; Unclassified
		OTU27	39	154	203	92	170	206	118	103	261	356	321	271	174	230	58	113	121	47	k__Bacteria; p__Proteobacteria; c__Betaproteobacteria; o__Nitrosomonadales; f__Nitrosomonadaceae; g__Nitrosospira; Unclassified
		OTU28	83	121	79	68	67	89	112	161	74	70	60	77	121	53	179	231	35	73	k__Bacteria; p__Proteobacteria; c__Betaproteobacteria; o__Nitrosomonadales; f__Nitrosomonadaceae; g__Nitrosospira; Unclassified
		OTU29	0	0	0	0	0	7	0	0	0	0	0	0	0	0	0	0	0	0	k__Bacteria; p__Proteobacteria; c__Betaproteobacteria; o__Nitrosomonadales; f__Nitrosomonadaceae; g__Nitrosomonas; Unclassified
		OTU3	2973	4592	4160	4726	3433	3431	3019	3408	3064	3091	2931	2518	2168	3155	2653	3033	2595	2483	k__Bacteria; p__Proteobacteria; c__Betaproteobacteria; o__Nitrosomonadales; f__Nitrosomonadaceae; g__Nitrosospira; Unclassified
		OTU30	55	10	59	23	26	41	11	21	20	8	30	39	27	18	29	43	29	49	k__Bacteria; p__Proteobacteria; c__Betaproteobacteria; o__Nitrosomonadales; f__Nitrosomonadaceae; g__Nitrosospira; Unclassified
		OTU31	0	0	0	0	0	72	0	0	0	0	118	0	0	0	0	0	0	0	k__Bacteria; p__Proteobacteria; c__Betaproteobacteria; o__Nitrosomonadales; f__Nitrosomonadaceae; g__Nitrosomonas; Unclassified
		OTU32	0	9	19	0	0	7	0	0	0	6	30	20	2	0	6	0	0	8	k__Bacteria; p__Proteobacteria; c__Betaproteobacteria; o__Nitrosomonadales; f__Nitrosomonadaceae; g__Nitrosomonas; Unclassified
		OTU33	0	0	0	0	0	0	0	0	0	0	0	0	0	0	0	0	0	0	Unassigned; Unassigned; Unassigned; Unassigned; Unassigned; Unassigned; Unassigned
		OTU34	0	0	0	0	0	0	0	0	0	0	0	0	0	0	0	0	0	0	k__Bacteria; p__Proteobacteria; c__Betaproteobacteria; o__Nitrosomonadales; f__Nitrosomonadaceae; g__Nitrosomonas; Unclassified
		OTU35	0	0	0	0	0	0	0	0	33	6	13	0	0	0	0	0	8	9	k__Bacteria; p__Proteobacteria; c__Betaproteobacteria; o__Nitrosomonadales; f__Nitrosomonadaceae; Unclassified; Unclassified
		OTU36	1	0	0	0	0	0	0	0	0	0	0	0	0	0	0	0	0	0	k__Bacteria; p__Proteobacteria; c__Betaproteobacteria; o__Nitrosomonadales; f__Nitrosomonadaceae; Unclassified; Unclassified
		OTU37	0	0	0	0	0	0	0	0	0	0	0	0	0	0	0	0	5	0	k__Bacteria; p__Proteobacteria; c__Betaproteobacteria; o__Nitrosomonadales; f__Nitrosomonadaceae; g__Nitrosomonas; Unclassified
		OTU38	0	0	0	77	15	4	36	17	12	5	5	0	10	0	0	70	0	0	k__Bacteria; p__Proteobacteria; c__Betaproteobacteria; o__Nitrosomonadales; f__Nitrosomonadaceae; g__Nitrosospira; Unclassified
		OTU39	0	0	0	2	0	0	0	0	0	0	0	3	0	3	0	0	0	0	k__Bacteria; p__Proteobacteria; c__Betaproteobacteria; o__Nitrosomonadales; f__Nitrosomonadaceae; g__Nitrosospira; Unclassified
		OTU4	2945	3297	3862	4131	3483	3785	1889	2021	1596	3353	1868	2951	3182	3335	1920	1896	2672	1085	k__Bacteria; p__Proteobacteria; c__Betaproteobacteria; o__Nitrosomonadales; f__Nitrosomonadaceae; g__Nitrosovibrio; Unclassified
		OTU40	57	21	3	67	0	62	19	7	50	53	1	21	38	15	0	0	26	0	k__Bacteria; p__Proteobacteria; c__Betaproteobacteria; o__Nitrosomonadales; f__Nitrosomonadaceae; g__Nitrosovibrio; Unclassified
		OTU41	0	0	0	0	0	12	0	0	0	0	0	22	0	0	0	0	0	54	k__Bacteria; p__Proteobacteria; c__Betaproteobacteria; o__Nitrosomonadales; f__Nitrosomonadaceae; g__Nitrosomonas; Unclassified
		OTU42	0	0	77	0	0	0	0	0	0	0	7	0	0	0	0	0	0	0	k__Bacteria; p__Proteobacteria; c__Betaproteobacteria; o__Nitrosomonadales; f__Nitrosomonadaceae; g__Nitrosospira; Unclassified
		OTU43	0	0	0	0	0	0	58	0	0	0	0	0	31	0	0	0	0	0	k__Bacteria; p__Proteobacteria; c__Betaproteobacteria; o__Nitrosomonadales; f__Nitrosomonadaceae; g__Nitrosospira; Unclassified
		OTU44	0	0	0	0	0	0	0	0	0	0	0	0	0	0	0	0	0	0	k__Bacteria; p__Proteobacteria; c__Betaproteobacteria; o__Nitrosomonadales; f__Nitrosomonadaceae; g__Nitrosovibrio; Unclassified
		OTU45	0	0	0	0	0	0	0	0	0	0	32	0	0	0	0	29	0	8	k__Bacteria; p__Proteobacteria; c__Betaproteobacteria; o__Nitrosomonadales; f__Nitrosomonadaceae; Unclassified; Unclassified
		OTU46	1	0	5	20	0	5	9	0	1	2	4	0	0	7	0	19	0	2	Unassigned; Unassigned; Unassigned; Unassigned; Unassigned; Unassigned; Unassigned
		OTU47	0	71	0	0	0	0	0	0	0	0	0	0	0	0	0	0	0	0	Unassigned; Unassigned; Unassigned; Unassigned; Unassigned; Unassigned; Unassigned
		OTU48	0	0	0	0	0	0	0	0	0	0	0	0	0	0	60	0	0	0	k__Bacteria; p__Proteobacteria; Unclassified; Unclassified; Unclassified; Unclassified; Unclassified
		OTU49	50	0	0	0	0	0	0	0	0	0	0	0	0	0	0	0	0	0	Unassigned; Unassigned; Unassigned; Unassigned; Unassigned; Unassigned; Unassigned
		OTU5	5283	7415	6184	6228	4435	3664	2892	4962	3471	6762	4034	5669	4175	3876	4605	5720	5298	4560	k__Bacteria; p__Proteobacteria; c__Betaproteobacteria; o__Nitrosomonadales; f__Nitrosomonadaceae; g__Nitrosospira; Unclassified
		OTU50	0	1	0	0	0	0	0	1	53	0	0	0	0	0	0	0	0	0	Unassigned; Unassigned; Unassigned; Unassigned; Unassigned; Unassigned; Unassigned
		OTU51	0	0	51	0	0	0	0	0	0	0	1	0	0	0	0	0	0	0	Unassigned; Unassigned; Unassigned; Unassigned; Unassigned; Unassigned; Unassigned
		OTU52	195	152	258	173	347	160	112	61	204	185	208	66	94	178	25	193	285	158	k__Bacteria; p__Proteobacteria; c__Betaproteobacteria; o__Nitrosomonadales; f__Nitrosomonadaceae; g__Nitrosospira; Unclassified
		OTU6	3341	4851	3687	5299	4908	4008	8318	5916	6244	5125	7992	6165	8411	5014	5072	5329	6147	5907	k__Bacteria; p__Proteobacteria; c__Betaproteobacteria; o__Nitrosomonadales; f__Nitrosomonadaceae; g__Nitrosospira; Unclassified
		OTU65	0	0	0	0	0	0	0	0	0	8	0	0	28	0	17	0	0	0	k__Bacteria; p__Proteobacteria; c__Betaproteobacteria; o__Nitrosomonadales; f__Nitrosomonadaceae; Unclassified; Unclassified
		OTU7	491	776	1165	1081	1124	2129	1154	1265	1325	965	783	1456	957	1038	844	356	844	668	k__Bacteria; p__Proteobacteria; c__Betaproteobacteria; o__Nitrosomonadales; f__Nitrosomonadaceae; Unclassified; Unclassified
		OTU8	2426	3139	2800	3458	2983	4581	3307	3401	3652	2514	2284	4961	2331	3527	3051	1448	2084	1624	k__Bacteria; p__Proteobacteria; c__Betaproteobacteria; o__Nitrosomonadales; f__Nitrosomonadaceae; g__Nitrosospira; Unclassified
		OTU88	54	55	54	29	88	32	27	48	67	66	65	73	73	71	24	32	64	66	k__Bacteria; p__Proteobacteria; c__Betaproteobacteria; o__Nitrosomonadales; f__Nitrosomonadaceae; g__Nitrosospira; Unclassified
		OTU9	1216	1375	1554	1307	1825	2407	2129	1231	1526	1093	1065	1260	1313	1330	1344	1176	1102	1219	k__Bacteria; p__Proteobacteria; c__Betaproteobacteria; o__Nitrosomonadales; f__Nitrosomonadaceae; g__Nitrosospira; Unclassified
		OTU93	63	43	29	36	30	44	20	26	36	41	27	42	31	47	7	11	10	24	k__Bacteria; p__Proteobacteria; c__Betaproteobacteria; o__Nitrosomonadales; f__Nitrosomonadaceae; g__Nitrosospira; Unclassified
		OTU99	105	159	187	128	257	147	191	148	207	113	180	155	104	181	157	115	147	309	k__Bacteria; p__Proteobacteria; c__Betaproteobacteria; o__Nitrosomonadales; f__Nitrosomonadaceae; g__Nitrosospira; Unclassified

## Sheet: 1
	OTU_id	OTU1	OTU10	OTU11	OTU114	OTU12	OTU13	OTU131	OTU14	OTU144	OTU145	OTU146	OTU148	OTU15	OTU151	OTU152	OTU156	OTU157	OTU16	OTU163	OTU17	OTU178	OTU18	OTU187	OTU19	OTU2	OTU20	OTU21	OTU22	OTU23	OTU24	OTU25	OTU26	OTU27	OTU28	OTU29	OTU3	OTU30	OTU31	OTU32	OTU33	OTU34	OTU35	OTU36	OTU37	OTU38	OTU39	OTU4	OTU40
	A1	10233	338	1003	2	291	588	31	102	0	4	12	1	325	2	112	57	2	335	0	108	106	81	11	20	12130	352	96	155	127	0	174	113	39	83	0	2973	55	0	0	0	0	0	1	0	0	0	2945	57
	A2	8853	261	791	0	447	338	94	76	3	6	31	4	281	0	98	68	2	446	0	182	30	21	27	38	12316	459	48	175	120	5	149	80	154	121	0	4592	10	0	9	0	0	0	0	0	0	0	3297	21
	A3	9734	594	1294	5	288	200	61	185	2	4	24	27	175	1	70	37	2	113	15	240	57	91	5	91	16571	208	10	363	129	0	74	198	203	79	0	4160	59	0	19	0	0	0	0	0	0	0	3862	3
	A4	5976	625	332	5	89	297	89	298	4	3	16	7	682	5	410	0	5	559	184	389	106	160	9	263	8281	167	300	215	193	108	124	213	92	68	0	4726	23	0	0	0	0	0	0	0	77	2	4131	67
	A5	7259	415	697	10	388	380	55	149	3	7	17	5	250	4	258	21	2	457	30	155	162	105	11	295	12810	175	308	147	145	131	75	154	170	67	0	3433	26	0	0	0	0	0	0	0	15	0	3483	0
	A6	6289	611	712	1	405	211	106	245	5	7	36	7	493	3	487	1	4	834	76	501	61	73	30	358	9406	269	153	213	268	80	279	205	206	89	7	3431	41	72	7	0	0	0	0	0	4	0	3785	62
	A7	9907	514	1173	0	286	7	22	139	2	4	23	0	66	8	514	1	1	617	51	492	47	120	8	123	15327	100	90	295	149	80	268	41	118	112	0	3019	11	0	0	0	0	0	0	0	36	0	1889	19
	A8	8800	567	734	1	294	0	184	218	3	7	38	12	290	1	188	0	4	362	53	267	70	24	41	118	14600	137	136	159	158	190	466	54	103	161	0	3408	21	0	0	0	0	0	0	0	17	0	2021	7
	A9	9803	601	1268	0	607	17	11	299	4	6	37	0	325	1	186	0	2	397	46	280	17	131	18	241	13968	100	104	124	138	120	223	20	261	74	0	3064	20	0	0	0	0	33	0	0	12	0	1596	50
	A10	8381	1248	597	0	50	158	19	407	8	2	15	2	231	8	305	26	4	285	31	377	48	138	15	192	11007	451	115	300	141	116	252	50	356	70	0	3091	8	0	6	0	0	6	0	0	5	0	3353	53
	A11	9949	1061	522	45	465	225	22	359	8	8	46	1	299	3	215	2	2	235	24	212	20	219	13	84	14338	583	133	205	180	60	147	137	321	60	0	2931	30	118	30	0	0	13	0	0	5	0	1868	1
	A12	8626	720	1255	23	313	25	42	471	3	5	37	9	531	7	324	0	6	237	20	248	10	66	18	120	12745	435	126	469	293	40	187	60	271	77	0	2518	39	0	20	0	0	0	0	0	0	3	2951	21
	A13	8474	769	886	8	116	191	29	185	0	1	14	2	268	2	226	2	1	593	74	213	74	229	40	143	14233	249	118	153	64	5	158	217	174	121	0	2168	27	0	2	0	0	0	0	0	10	0	3182	38
	A14	8362	592	664	0	547	129	95	290	4	5	23	9	125	1	336	0	6	438	28	381	40	145	16	243	14209	135	136	245	147	0	224	129	230	53	0	3155	18	0	0	0	0	0	0	0	0	3	3335	15
	A15	11728	384	2218	2	476	200	0	150	1	1	14	0	32	0	131	0	1	554	0	215	20	171	7	137	17155	201	100	185	21	0	190	190	58	179	0	2653	29	0	6	0	0	0	0	0	0	0	1920	0
	A16	14605	1245	581	0	359	0	0	454	0	2	3	6	353	0	266	4	2	451	193	145	30	190	77	160	18108	986	164	200	193	0	124	120	113	231	0	3033	43	0	0	0	0	0	0	0	70	0	1896	0
	A17	9645	1040	599	1	257	0	15	276	4	4	11	9	184	2	119	9	2	258	26	179	67	100	5	134	15604	573	163	346	194	5	132	250	121	35	0	2595	29	0	0	0	0	8	0	5	0	0	2672	26
	A18	13778	735	992	0	210	0	3	454	1	10	9	7	308	2	334	0	2	300	44	321	74	96	8	284	20889	829	100	383	178	0	224	176	47	73	0	2483	49	0	8	0	0	9	0	0	0	0	1085	0
[truncated: 21 more columns]
