# Supplementary material for: Integration of organic–inorganic nitrogen fertilization on nitrogen conversion in soil
Source: Front Plant Sci. 2025 Dec 10;16:1688878. doi: 10.3389/fpls.2025.1688878 (PMC12728020; doi:10.3389/fpls.2025.1688878)
Supplement: Supplementary Table 9 — nirK structure. [file Table9.xlsx]

## Sheet: Sheet2
	OTU_id	A1	A2	A3	A4	A5	A6	A7	A8	A9	A10	A11	A12	A13	A14	A15	A16	A17	A18	taxonomy
	OTU1	21902	16292	23963	17810	14952	17734	17529	18284	13129	17822	12854	14535	16982	15492	11745	9407	11592	9322	k__Bacteria; p__Proteobacteria; Unclassified; Unclassified; Unclassified; Unclassified; Unclassified
	OTU10	524	299	339	199	243	200	273	395	207	341	257	216	215	179	355	225	130	61	k__Bacteria; p__Proteobacteria; c__Alphaproteobacteria; o__Rhizobiales; f__Bradyrhizobiaceae; Unclassified; Unclassified
	OTU100	11	8	16	61	7	50	35	52	0	103	20	50	11	48	18	11	34	7	k__Bacteria; p__Proteobacteria; c__Alphaproteobacteria; o__Rhizobiales; Unclassified; Unclassified; Unclassified
	OTU1000	0	0	0	0	1	1	1	4	30	0	14	3	4	0	13	10	7	8	k__Bacteria; p__Proteobacteria; Unclassified; Unclassified; Unclassified; Unclassified; Unclassified
	OTU1003	0	0	0	0	0	0	0	0	0	0	0	12	12	0	0	8	18	0	k__Bacteria; p__Proteobacteria; c__Alphaproteobacteria; o__Rhizobiales; f__Phyllobacteriaceae; g__Mesorhizobium; Unclassified
	OTU101	84	53	75	37	53	71	41	67	49	69	22	53	68	38	53	69	48	41	k__Bacteria; p__Proteobacteria; c__Alphaproteobacteria; o__Rhizobiales; f__Phyllobacteriaceae; g__Mesorhizobium; Unclassified
	OTU1014	8	7	14	18	5	3	0	7	4	0	3	0	5	0	5	3	2	0	k__Bacteria; p__Proteobacteria; c__Alphaproteobacteria; Unclassified; Unclassified; Unclassified; Unclassified
	OTU102	41	3	32	37	38	22	27	43	40	61	38	64	28	59	73	41	48	29	k__Bacteria; p__Proteobacteria; c__Alphaproteobacteria; o__Rhizobiales; Unclassified; Unclassified; Unclassified
	OTU1026	0	0	0	0	1	0	0	3	16	10	21	4	2	2	0	3	11	1	k__Bacteria; p__Proteobacteria; c__Alphaproteobacteria; o__Rhizobiales; Unclassified; Unclassified; Unclassified
	OTU1029	0	6	0	7	0	0	0	3	10	27	2	3	2	0	4	5	0	4	k__Bacteria; p__Proteobacteria; c__Alphaproteobacteria; Unclassified; Unclassified; Unclassified; Unclassified
	OTU103	0	47	0	21	75	19	68	90	106	178	141	147	128	150	146	462	322	363	k__Bacteria; p__Proteobacteria; c__Alphaproteobacteria; o__Rhizobiales; Unclassified; Unclassified; Unclassified
	OTU1033	0	0	0	0	0	0	0	8	0	0	5	10	7	0	0	16	19	6	k__Bacteria; p__Proteobacteria; c__Alphaproteobacteria; o__Rhizobiales; Unclassified; Unclassified; Unclassified
	OTU1039	0	0	4	0	2	1	0	4	0	0	5	3	7	2	13	0	4	0	k__Bacteria; p__Proteobacteria; c__Alphaproteobacteria; o__Rhizobiales; Unclassified; Unclassified; Unclassified
	OTU104	0	59	0	48	21	55	34	76	129	60	125	75	110	23	71	30	66	18	k__Bacteria; p__Proteobacteria; c__Alphaproteobacteria; Unclassified; Unclassified; Unclassified; Unclassified
	OTU1044	2	1	10	3	1	3	10	4	9	0	9	0	13	5	3	0	0	3	k__Bacteria; p__Proteobacteria; c__Alphaproteobacteria; Unclassified; Unclassified; Unclassified; Unclassified
	OTU105	8	0	0	0	0	1	14	0	8	28	30	94	43	35	70	71	24	97	k__Bacteria; p__Proteobacteria; Unclassified; Unclassified; Unclassified; Unclassified; Unclassified
	OTU106	61	63	58	84	18	26	37	76	40	86	20	56	52	77	97	58	85	33	k__Bacteria; p__Proteobacteria; c__Alphaproteobacteria; o__Rhizobiales; f__Bradyrhizobiaceae; Unclassified; Unclassified
	OTU1061	20	2	1	0	5	2	16	0	0	2	3	3	1	2	2	9	0	0	k__Bacteria; p__Proteobacteria; c__Alphaproteobacteria; Unclassified; Unclassified; Unclassified; Unclassified
	OTU107	14	26	68	26	23	25	40	107	58	36	31	39	26	47	24	35	56	19	k__Bacteria; p__Proteobacteria; c__Alphaproteobacteria; o__Rhizobiales; Unclassified; Unclassified; Unclassified
	OTU1073	27	17	0	28	18	27	21	26	9	30	4	8	8	21	8	27	5	7	k__Bacteria; p__Proteobacteria; c__Alphaproteobacteria; o__Rhizobiales; Unclassified; Unclassified; Unclassified
	OTU1078	17	0	0	0	0	0	0	0	0	0	12	0	4	6	0	11	0	10	k__Bacteria; p__Proteobacteria; Unclassified; Unclassified; Unclassified; Unclassified; Unclassified
	OTU108	0	33	9	0	0	2	5	23	57	80	118	65	68	90	110	99	51	98	k__Bacteria; p__Proteobacteria; c__Alphaproteobacteria; Unclassified; Unclassified; Unclassified; Unclassified
	OTU1083	0	0	0	0	27	1	0	0	4	0	11	0	0	0	0	0	1	1	k__Bacteria; p__Proteobacteria; c__Alphaproteobacteria; o__Rhizobiales; Unclassified; Unclassified; Unclassified
	OTU1086	0	0	0	0	0	0	0	1	6	3	3	5	1	0	4	25	14	4	k__Bacteria; p__Proteobacteria; Unclassified; Unclassified; Unclassified; Unclassified; Unclassified
	OTU109	49	12	7	6	48	48	30	63	54	0	12	26	47	23	55	43	66	42	k__Bacteria; p__Proteobacteria; Unclassified; Unclassified; Unclassified; Unclassified; Unclassified
	OTU1092	0	0	0	0	0	0	0	19	2	0	5	6	0	0	0	19	2	1	k__Bacteria; p__Proteobacteria; c__Alphaproteobacteria; o__Rhizobiales; Unclassified; Unclassified; Unclassified
	OTU11	66	94	84	93	85	146	218	138	200	206	202	161	162	276	309	438	629	663	k__Bacteria; p__Proteobacteria; c__Betaproteobacteria; o__Burkholderiales; f__Alcaligenaceae; g__Achromobacter; s__Achromobacter_cycloclastes
	OTU110	114	134	106	97	92	80	82	240	121	138	93	90	137	132	200	196	169	80	k__Bacteria; p__Proteobacteria; c__Alphaproteobacteria; o__Rhizobiales; f__Bradyrhizobiaceae; Unclassified; Unclassified
	OTU111	91	69	111	67	17	36	24	15	26	49	79	33	58	36	31	34	48	35	k__Bacteria; p__Proteobacteria; c__Alphaproteobacteria; o__Rhizobiales; f__Bradyrhizobiaceae; Unclassified; Unclassified
	OTU1119	0	0	0	0	0	0	2	1	2	3	0	0	2	1	14	12	6	2	k__Bacteria; p__Proteobacteria; c__Alphaproteobacteria; o__Rhizobiales; f__Phyllobacteriaceae; g__Mesorhizobium; Unclassified
	OTU112	52	22	25	28	44	3	20	54	46	52	17	11	8	36	18	47	97	16	k__Bacteria; p__Proteobacteria; c__Alphaproteobacteria; o__Rhizobiales; f__Bradyrhizobiaceae; Unclassified; Unclassified
	OTU1120	0	4	0	1	10	0	1	0	2	7	5	0	4	0	15	3	1	1	k__Bacteria; p__Proteobacteria; Unclassified; Unclassified; Unclassified; Unclassified; Unclassified
	OTU1121	0	3	0	0	0	0	0	0	1	0	1	0	0	0	12	21	0	8	k__Bacteria; p__Proteobacteria; c__Alphaproteobacteria; o__Rhizobiales; Unclassified; Unclassified; Unclassified
	OTU1122	17	22	14	9	14	3	5	7	13	5	0	1	3	11	2	66	11	6	k__Bacteria; p__Proteobacteria; c__Alphaproteobacteria; o__Rhizobiales; f__Phyllobacteriaceae; Unclassified; Unclassified
	OTU1123	7	5	8	0	1	1	1	3	10	0	0	8	8	7	0	5	15	0	k__Bacteria; p__Proteobacteria; c__Alphaproteobacteria; Unclassified; Unclassified; Unclassified; Unclassified
	OTU113	99	35	53	4	48	11	46	6	38	33	83	45	80	34	61	15	22	58	k__Bacteria; p__Proteobacteria; c__Alphaproteobacteria; Unclassified; Unclassified; Unclassified; Unclassified
	OTU1130	5	0	4	3	0	8	1	3	0	4	0	6	2	5	1	3	0	2	k__Bacteria; p__Proteobacteria; c__Alphaproteobacteria; o__Rhizobiales; Unclassified; Unclassified; Unclassified
	OTU1135	2	7	1	13	1	5	2	7	2	2	1	1	1	4	2	2	0	1	k__Bacteria; Unclassified; Unclassified; Unclassified; Unclassified; Unclassified; Unclassified
	OTU114	14	38	42	43	104	52	45	19	71	8	56	94	18	38	40	31	24	12	k__Bacteria; Unclassified; Unclassified; Unclassified; Unclassified; Unclassified; Unclassified
	OTU115	33	35	2	41	30	30	22	17	55	29	11	19	21	58	39	25	25	14	k__Bacteria; p__Proteobacteria; c__Alphaproteobacteria; o__Rhizobiales; Unclassified; Unclassified; Unclassified
	OTU1153	0	31	0	0	7	3	0	0	0	5	10	4	6	0	7	0	0	2	k__Bacteria; p__Proteobacteria; c__Alphaproteobacteria; o__Rhizobiales; f__Rhizobiaceae; g__Rhizobium; s__Rhizobium_sp._R-24658
	OTU1154	0	1	3	5	8	2	7	2	2	1	2	0	5	3	2	3	1	0	k__Bacteria; p__Proteobacteria; c__Betaproteobacteria; o__Nitrosomonadales; f__Nitrosomonadaceae; g__Nitrosospira; s__Nitrosospira_tenuis
	OTU1157	0	1	0	0	0	9	0	0	1	0	21	1	1	0	8	12	0	0	k__Bacteria; p__Proteobacteria; c__Alphaproteobacteria; Unclassified; Unclassified; Unclassified; Unclassified
	OTU116	69	43	22	13	22	25	36	32	47	32	44	45	41	33	48	41	29	15	k__Bacteria; p__Proteobacteria; c__Alphaproteobacteria; o__Rhizobiales; f__Bradyrhizobiaceae; g__Bradyrhizobium; Unclassified
	OTU117	0	3	2	0	0	22	6	0	1	111	36	51	28	1	17	21	10	67	k__Bacteria; p__Proteobacteria; Unclassified; Unclassified; Unclassified; Unclassified; Unclassified
	OTU118	14	16	23	11	33	23	20	20	23	2	7	14	33	24	4	23	104	65	k__Bacteria; Unclassified; Unclassified; Unclassified; Unclassified; Unclassified; Unclassified
	OTU1188	4	7	5	2	4	2	8	6	3	4	1	6	2	6	11	2	10	4	k__Bacteria; Unclassified; Unclassified; Unclassified; Unclassified; Unclassified; Unclassified
	OTU119	0	27	10	0	0	2	6	25	58	106	162	50	36	60	36	133	117	89	k__Bacteria; p__Proteobacteria; c__Alphaproteobacteria; o__Rhizobiales; Unclassified; Unclassified; Unclassified
	OTU12	87	99	48	996	717	715	507	842	1048	1075	1410	917	865	988	601	813	1025	1017	k__Bacteria; p__Proteobacteria; c__Alphaproteobacteria; o__Rhizobiales; Unclassified; Unclassified; Unclassified
	OTU120	43	12	0	34	30	59	11	54	39	62	109	31	139	80	56	41	118	110	k__Bacteria; p__Proteobacteria; Unclassified; Unclassified; Unclassified; Unclassified; Unclassified
	OTU121	42	32	32	86	3	11	11	88	30	57	30	68	22	72	25	83	89	73	k__Bacteria; p__Proteobacteria; Unclassified; Unclassified; Unclassified; Unclassified; Unclassified
	OTU122	85	55	23	30	33	15	61	89	72	37	50	33	42	72	83	173	109	70	k__Bacteria; p__Proteobacteria; c__Alphaproteobacteria; o__Rhizobiales; f__Phyllobacteriaceae; Unclassified; Unclassified
	OTU123	25	50	19	8	6	8	9	4	6	19	24	2	1	2	10	34	17	10	k__Bacteria; p__Proteobacteria; c__Alphaproteobacteria; o__Rhizobiales; Unclassified; Unclassified; Unclassified
	OTU124	46	24	0	16	12	24	26	16	10	44	17	19	18	24	28	86	68	44	k__Bacteria; p__Proteobacteria; c__Alphaproteobacteria; o__Rhizobiales; f__Phyllobacteriaceae; Unclassified; Unclassified
	OTU1248	0	1	0	1	4	11	0	12	2	0	6	9	0	0	2	3	0	3	k__Bacteria; p__Proteobacteria; c__Alphaproteobacteria; o__Rhizobiales; f__Xanthobacteraceae; g__Starkeya; s__Starkeya_novella_DSM_506
	OTU125	47	15	20	35	26	35	29	61	46	37	11	21	29	56	25	89	103	60	k__Bacteria; p__Proteobacteria; Unclassified; Unclassified; Unclassified; Unclassified; Unclassified
	OTU126	1	8	5	0	3	92	13	21	41	43	100	47	67	39	86	167	254	221	k__Bacteria; p__Proteobacteria; c__Alphaproteobacteria; o__Rhizobiales; Unclassified; Unclassified; Unclassified
	OTU127	61	40	24	43	19	74	31	33	18	43	19	40	73	35	22	6	37	14	k__Bacteria; p__Proteobacteria; Unclassified; Unclassified; Unclassified; Unclassified; Unclassified
	OTU128	11	20	17	10	12	19	22	30	64	54	24	14	12	11	20	15	8	43	k__Bacteria; p__Proteobacteria; c__Alphaproteobacteria; o__Rhizobiales; f__Rhizobiaceae; g__Sinorhizobium; Unclassified
	OTU129	81	41	21	8	52	11	25	26	17	12	9	9	14	9	18	20	21	38	k__Bacteria; p__Proteobacteria; c__Alphaproteobacteria; o__Rhizobiales; Unclassified; Unclassified; Unclassified
	OTU13	467	371	239	102	172	64	238	109	137	50	123	67	113	200	240	473	467	338	k__Bacteria; p__Proteobacteria; c__Alphaproteobacteria; o__Rhizobiales; f__Rhizobiaceae; Unclassified; Unclassified
	OTU130	6	25	27	18	44	27	33	9	45	1	7	22	13	38	13	8	3	30	k__Bacteria; Unclassified; Unclassified; Unclassified; Unclassified; Unclassified; Unclassified
	OTU1305	34	24	9	15	40	8	24	43	36	47	17	33	8	42	44	46	55	58	k__Bacteria; p__Proteobacteria; c__Alphaproteobacteria; o__Rhizobiales; f__Bradyrhizobiaceae; Unclassified; Unclassified
	OTU131	0	4	0	20	0	0	10	22	43	53	53	109	17	20	1	36	50	48	k__Bacteria; p__Proteobacteria; Unclassified; Unclassified; Unclassified; Unclassified; Unclassified
	OTU1313	51	27	6	35	9	22	33	79	25	40	8	42	52	53	31	57	66	21	k__Bacteria; p__Proteobacteria; Unclassified; Unclassified; Unclassified; Unclassified; Unclassified
	OTU132	81	29	19	6	16	14	19	44	14	19	17	3	10	17	24	44	45	38	k__Bacteria; p__Proteobacteria; c__Alphaproteobacteria; o__Rhizobiales; Unclassified; Unclassified; Unclassified
	OTU133	82	50	8	104	35	50	68	92	38	49	39	32	26	24	55	26	25	9	k__Bacteria; p__Proteobacteria; c__Alphaproteobacteria; o__Rhizobiales; f__Bradyrhizobiaceae; Unclassified; Unclassified
	OTU134	21	37	28	22	36	46	26	35	27	50	40	41	20	50	15	37	26	10	k__Bacteria; p__Proteobacteria; c__Alphaproteobacteria; Unclassified; Unclassified; Unclassified; Unclassified
	OTU1347	0	15	12	0	2	10	3	3	9	60	67	16	29	3	54	11	1	36	k__Bacteria; p__Proteobacteria; Unclassified; Unclassified; Unclassified; Unclassified; Unclassified
	OTU135	28	32	40	30	38	30	31	27	23	14	35	22	20	25	51	46	35	30	k__Bacteria; p__Proteobacteria; Unclassified; Unclassified; Unclassified; Unclassified; Unclassified
	OTU136	0	8	81	32	18	49	27	53	55	18	6	30	53	34	1	0	37	8	k__Bacteria; p__Proteobacteria; Unclassified; Unclassified; Unclassified; Unclassified; Unclassified
	OTU137	0	9	20	19	0	21	7	86	53	33	15	33	23	23	18	13	54	26	k__Bacteria; p__Proteobacteria; Unclassified; Unclassified; Unclassified; Unclassified; Unclassified
	OTU138	15	39	55	58	27	55	49	14	16	13	11	29	40	46	9	18	15	5	k__Bacteria; p__Proteobacteria; Unclassified; Unclassified; Unclassified; Unclassified; Unclassified
	OTU139	38	83	56	29	78	45	112	56	47	31	37	44	55	54	188	99	25	30	k__Bacteria; Unclassified; Unclassified; Unclassified; Unclassified; Unclassified; Unclassified
	OTU1392	10	48	0	100	34	59	78	116	140	160	170	137	167	177	139	127	104	77	k__Bacteria; p__Proteobacteria; c__Alphaproteobacteria; Unclassified; Unclassified; Unclassified; Unclassified
	OTU14	0	18	29	0	45	124	2	11	36	109	53	103	36	103	115	65	149	180	k__Bacteria; p__Proteobacteria; Unclassified; Unclassified; Unclassified; Unclassified; Unclassified
	OTU140	82	115	19	85	12	14	8	10	0	11	7	65	14	4	17	21	191	0	k__Bacteria; p__Proteobacteria; Unclassified; Unclassified; Unclassified; Unclassified; Unclassified
	OTU1406	0	0	1	3	0	1	5	8	1	0	5	2	11	3	6	0	0	0	k__Bacteria; p__Proteobacteria; c__Alphaproteobacteria; Unclassified; Unclassified; Unclassified; Unclassified
	OTU141	42	29	40	3	9	16	1	26	19	45	19	12	5	3	8	47	33	18	k__Bacteria; p__Proteobacteria; c__Alphaproteobacteria; o__Rhizobiales; Unclassified; Unclassified; Unclassified
	OTU142	10	15	20	24	30	11	23	3	11	3	8	8	18	16	13	11	13	15	k__Bacteria; Unclassified; Unclassified; Unclassified; Unclassified; Unclassified; Unclassified
	OTU143	132	134	65	58	104	30	76	139	62	112	48	83	35	89	69	99	98	58	k__Bacteria; p__Proteobacteria; c__Alphaproteobacteria; Unclassified; Unclassified; Unclassified; Unclassified
	OTU144	0	22	35	31	31	42	40	91	27	5	31	19	119	24	46	16	61	68	k__Bacteria; p__Proteobacteria; c__Alphaproteobacteria; o__Rhizobiales; f__Bradyrhizobiaceae; Unclassified; Unclassified
	OTU1448	0	0	0	11	4	3	10	19	23	3	0	2	0	0	0	0	0	0	k__Bacteria; p__Proteobacteria; Unclassified; Unclassified; Unclassified; Unclassified; Unclassified
	OTU1449	0	5	0	9	3	4	5	6	5	2	2	1	4	1	0	2	2	0	k__Bacteria; p__Proteobacteria; c__Alphaproteobacteria; o__Rhizobiales; Unclassified; Unclassified; Unclassified
	OTU145	10	30	8	22	33	16	13	4	8	4	11	10	10	18	6	18	1	5	k__Bacteria; Unclassified; Unclassified; Unclassified; Unclassified; Unclassified; Unclassified
	OTU1452	8	0	0	0	0	7	0	7	0	0	4	0	2	1	0	4	12	0	k__Bacteria; p__Proteobacteria; c__Alphaproteobacteria; o__Rhizobiales; Unclassified; Unclassified; Unclassified
	OTU146	40	18	6	7	11	15	53	29	25	17	85	14	6	31	15	40	23	16	k__Bacteria; p__Proteobacteria; c__Alphaproteobacteria; o__Rhizobiales; Unclassified; Unclassified; Unclassified
	OTU1465	0	0	0	0	0	0	0	0	3	2	42	0	2	0	0	0	0	3	k__Bacteria; p__Proteobacteria; c__Alphaproteobacteria; o__Rhizobiales; f__Rhizobiaceae; Unclassified; Unclassified
	OTU147	24	83	23	7	11	16	27	25	20	8	9	2	14	4	6	12	36	12	k__Bacteria; p__Proteobacteria; c__Alphaproteobacteria; o__Rhizobiales; Unclassified; Unclassified; Unclassified
	OTU1477	0	0	0	0	0	4	0	0	8	6	9	8	3	3	0	0	0	4	k__Bacteria; p__Proteobacteria; c__Alphaproteobacteria; o__Rhizobiales; f__Bradyrhizobiaceae; Unclassified; Unclassified
	OTU1478	0	0	0	0	2	0	4	0	7	3	7	2	0	1	3	5	1	33	k__Bacteria; Unclassified; Unclassified; Unclassified; Unclassified; Unclassified; Unclassified
	OTU148	65	141	84	52	52	78	80	124	48	109	67	107	64	94	137	73	116	74	k__Bacteria; p__Proteobacteria; c__Alphaproteobacteria; o__Rhizobiales; Unclassified; Unclassified; Unclassified
	OTU149	184	164	127	140	82	70	114	159	91	145	74	99	98	84	88	99	80	15	k__Bacteria; p__Proteobacteria; c__Alphaproteobacteria; o__Rhizobiales; f__Bradyrhizobiaceae; g__Bradyrhizobiaceae_bacterium_D214; s__Bradyrhizobiaceae_bacterium_D214
	OTU1494	0	0	0	8	6	6	0	0	5	0	0	8	3	18	0	7	0	0	k__Bacteria; p__Proteobacteria; c__Alphaproteobacteria; o__Rhizobiales; f__Bradyrhizobiaceae; g__Bosea; Unclassified
	OTU15	157	289	278	112	153	109	109	166	152	202	260	227	210	142	104	191	168	156	k__Bacteria; p__Proteobacteria; Unclassified; Unclassified; Unclassified; Unclassified; Unclassified
	OTU150	1	11	11	33	10	13	18	48	8	3	25	9	31	3	29	57	1	5	k__Bacteria; p__Proteobacteria; c__Alphaproteobacteria; o__Rhizobiales; Unclassified; Unclassified; Unclassified
	OTU1500	5	0	0	0	2	0	1	9	3	1	4	12	0	0	6	4	16	5	k__Bacteria; p__Proteobacteria; c__Alphaproteobacteria; o__Rhizobiales; Unclassified; Unclassified; Unclassified
	OTU151	0	0	14	0	49	38	1	0	8	15	55	46	6	1	8	29	0	57	k__Bacteria; p__Proteobacteria; Unclassified; Unclassified; Unclassified; Unclassified; Unclassified
	OTU1510	5	0	0	6	0	0	3	5	0	2	0	8	1	0	6	3	14	3	k__Bacteria; Unclassified; Unclassified; Unclassified; Unclassified; Unclassified; Unclassified
	OTU152	0	12	24	2	1	9	6	62	27	90	67	73	60	20	109	37	68	102	k__Bacteria; p__Proteobacteria; Unclassified; Unclassified; Unclassified; Unclassified; Unclassified
	OTU153	13	7	3	22	0	9	4	13	0	0	2	1	8	19	18	66	30	28	k__Bacteria; p__Proteobacteria; c__Alphaproteobacteria; Unclassified; Unclassified; Unclassified; Unclassified
	OTU154	14	49	33	20	26	18	44	5	14	16	10	28	19	19	23	33	40	30	k__Bacteria; p__Proteobacteria; c__Alphaproteobacteria; o__Rhizobiales; f__Phyllobacteriaceae; Unclassified; Unclassified
	OTU155	43	23	5	8	0	13	6	26	15	36	0	16	14	9	46	34	17	18	k__Bacteria; p__Proteobacteria; c__Alphaproteobacteria; o__Rhizobiales; f__Bradyrhizobiaceae; Unclassified; Unclassified
	OTU1554	0	0	0	0	0	0	0	4	2	3	2	3	0	0	17	0	4	10	k__Bacteria; p__Proteobacteria; c__Alphaproteobacteria; o__Rhizobiales; f__Methylobacteriaceae; g__Methylobacterium; s__Methylobacterium_sp._R-25207
	OTU156	17	83	21	15	22	18	35	17	3	30	14	6	5	22	10	40	22	11	k__Bacteria; p__Proteobacteria; Unclassified; Unclassified; Unclassified; Unclassified; Unclassified
	OTU1564	0	1	3	11	3	5	4	7	2	0	1	3	0	0	2	3	0	1	k__Bacteria; p__Proteobacteria; c__Alphaproteobacteria; o__Rhizobiales; f__Bradyrhizobiaceae; g__Bradyrhizobium; s__Bradyrhizobium_sp._GSM-471
	OTU157	7	37	11	16	13	4	6	55	27	12	71	60	70	15	43	89	7	23	k__Bacteria; p__Proteobacteria; c__Alphaproteobacteria; Unclassified; Unclassified; Unclassified; Unclassified
	OTU158	0	0	0	1	17	0	0	35	5	102	157	10	27	18	15	57	19	87	k__Bacteria; p__Proteobacteria; Unclassified; Unclassified; Unclassified; Unclassified; Unclassified
	OTU159	70	1	27	7	25	5	8	8	12	27	28	25	6	25	14	28	20	7	k__Bacteria; p__Proteobacteria; Unclassified; Unclassified; Unclassified; Unclassified; Unclassified
	OTU1597	18	21	54	47	9	23	27	0	44	82	13	41	31	22	17	42	15	0	k__Bacteria; p__Proteobacteria; c__Alphaproteobacteria; o__Rhizobiales; f__Phyllobacteriaceae; g__Mesorhizobium; Unclassified
	OTU16	433	421	324	282	124	300	277	484	366	467	303	281	358	698	404	819	669	527	k__Bacteria; p__Proteobacteria; c__Alphaproteobacteria; o__Rhizobiales; f__Bradyrhizobiaceae; Unclassified; Unclassified
	OTU160	0	0	0	11	6	0	11	85	18	32	27	10	59	28	6	4	16	17	k__Bacteria; p__Proteobacteria; Unclassified; Unclassified; Unclassified; Unclassified; Unclassified
	OTU161	0	7	0	28	29	44	17	40	44	24	27	3	0	22	10	30	5	1	k__Bacteria; p__Proteobacteria; c__Alphaproteobacteria; o__Rhizobiales; f__Rhizobiaceae; g__Pseudomonas_sp._G-179; s__Pseudomonas_sp._G-179
	OTU162	17	11	8	13	25	15	14	19	34	9	39	13	37	14	36	8	20	4	k__Bacteria; p__Proteobacteria; Unclassified; Unclassified; Unclassified; Unclassified; Unclassified
	OTU163	148	102	74	116	131	175	205	92	111	224	106	188	193	160	132	124	187	122	k__Bacteria; p__Proteobacteria; c__Alphaproteobacteria; o__Rhizobiales; f__Bradyrhizobiaceae; Unclassified; Unclassified
	OTU1634	0	0	0	0	0	0	0	0	9	0	0	0	6	0	0	0	0	2	k__Bacteria; p__Proteobacteria; Unclassified; Unclassified; Unclassified; Unclassified; Unclassified
	OTU164	0	0	27	16	0	0	7	17	4	54	30	39	28	24	11	20	5	8	k__Bacteria; p__Proteobacteria; c__Alphaproteobacteria; Unclassified; Unclassified; Unclassified; Unclassified
	OTU165	20	62	18	6	11	9	24	6	12	15	23	4	4	6	6	21	10	23	k__Bacteria; p__Proteobacteria; c__Alphaproteobacteria; o__Rhizobiales; Unclassified; Unclassified; Unclassified
	OTU166	29	38	26	7	0	0	10	4	0	8	22	10	5	21	31	13	0	0	k__Bacteria; p__Proteobacteria; c__Alphaproteobacteria; Unclassified; Unclassified; Unclassified; Unclassified
	OTU167	67	122	188	15	17	21	44	39	38	10	22	17	11	24	13	12	33	3	k__Bacteria; p__Proteobacteria; c__Alphaproteobacteria; Unclassified; Unclassified; Unclassified; Unclassified
	OTU168	41	49	32	17	12	4	23	9	25	7	0	6	3	4	13	9	9	8	k__Bacteria; p__Proteobacteria; c__Alphaproteobacteria; o__Rhizobiales; f__Bradyrhizobiaceae; Unclassified; Unclassified
	OTU169	29	6	34	66	52	21	55	28	35	76	33	24	21	34	40	31	37	21	k__Bacteria; p__Proteobacteria; Unclassified; Unclassified; Unclassified; Unclassified; Unclassified
	OTU17	307	203	196	193	82	133	155	211	116	256	96	135	208	207	122	264	246	201	k__Bacteria; p__Proteobacteria; c__Alphaproteobacteria; Unclassified; Unclassified; Unclassified; Unclassified
	OTU170	0	0	0	0	3	0	0	0	16	0	16	0	0	4	0	0	0	0	k__Bacteria; p__Proteobacteria; c__Betaproteobacteria; o__Burkholderiales; f__Alcaligenaceae; g__Pusillimonas; Unclassified
	OTU171	0	14	0	24	4	11	7	47	17	11	20	19	29	26	5	9	23	16	k__Bacteria; p__Proteobacteria; c__Alphaproteobacteria; o__Rhizobiales; f__Bradyrhizobiaceae; Unclassified; Unclassified
	OTU172	0	93	8	0	0	42	20	0	68	28	18	21	21	27	61	94	99	115	k__Bacteria; p__Proteobacteria; c__Alphaproteobacteria; Unclassified; Unclassified; Unclassified; Unclassified
	OTU173	28	14	37	0	0	0	0	11	13	44	12	3	22	24	4	7	58	27	k__Bacteria; p__Proteobacteria; c__Alphaproteobacteria; o__Rhizobiales; f__Bradyrhizobiaceae; Unclassified; Unclassified
	OTU174	0	8	0	0	11	42	0	0	23	6	7	30	32	43	94	38	98	69	k__Bacteria; p__Proteobacteria; c__Alphaproteobacteria; o__Rhizobiales; Unclassified; Unclassified; Unclassified
	OTU175	24	7	22	34	2	28	13	30	20	53	26	17	44	7	28	42	50	10	k__Bacteria; p__Proteobacteria; c__Alphaproteobacteria; Unclassified; Unclassified; Unclassified; Unclassified
	OTU176	15	32	35	22	22	13	46	56	17	38	7	8	11	16	23	28	24	14	k__Bacteria; p__Proteobacteria; c__Alphaproteobacteria; o__Rhizobiales; Unclassified; Unclassified; Unclassified
	OTU177	7	15	16	27	71	46	55	10	275	57	51	16	75	68	42	33	37	45	k__Bacteria; p__Proteobacteria; c__Betaproteobacteria; o__Burkholderiales; f__Alcaligenaceae; Unclassified; Unclassified
	OTU178	33	24	19	18	33	28	19	19	24	15	9	9	7	11	17	7	10	12	k__Bacteria; p__Proteobacteria; c__Alphaproteobacteria; o__Rhizobiales; Unclassified; Unclassified; Unclassified
	OTU179	45	20	79	14	36	27	32	47	64	46	13	25	14	55	23	19	9	12	k__Bacteria; p__Proteobacteria; c__Alphaproteobacteria; o__Rhizobiales; f__Phyllobacteriaceae; g__Mesorhizobium; Unclassified
	OTU18	338	218	308	284	155	193	374	311	236	119	140	82	142	144	253	381	240	183	k__Bacteria; p__Proteobacteria; c__Alphaproteobacteria; o__Rhizobiales; f__Rhizobiaceae; g__Sinorhizobium; Unclassified
	OTU180	0	14	0	2	13	7	10	6	10	22	122	30	21	18	21	35	18	48	k__Bacteria; p__Proteobacteria; c__Alphaproteobacteria; o__Rhizobiales; Unclassified; Unclassified; Unclassified
	OTU1801	84	51	48	82	36	43	122	76	40	52	54	74	34	72	90	84	81	104	k__Bacteria; p__Proteobacteria; c__Alphaproteobacteria; o__Rhizobiales; Unclassified; Unclassified; Unclassified
	OTU181	37	4	16	38	30	7	11	28	4	48	25	12	39	6	8	37	13	0	k__Bacteria; p__Proteobacteria; c__Alphaproteobacteria; o__Rhizobiales; Unclassified; Unclassified; Unclassified
	OTU182	45	15	37	14	42	8	32	33	5	3	23	10	11	17	26	12	18	36	k__Bacteria; p__Proteobacteria; c__Alphaproteobacteria; Unclassified; Unclassified; Unclassified; Unclassified
	OTU183	0	0	0	16	12	7	13	8	37	12	18	12	4	10	47	15	11	15	k__Bacteria; p__Proteobacteria; c__Alphaproteobacteria; o__Rhizobiales; f__Bradyrhizobiaceae; Unclassified; Unclassified
	OTU184	0	24	0	0	0	24	0	29	59	13	6	16	10	15	86	167	127	96	k__Bacteria; p__Proteobacteria; c__Alphaproteobacteria; o__Rhizobiales; f__Phyllobacteriaceae; g__Mesorhizobium; s__Mesorhizobium_sp._4FB11
	OTU185	32	24	11	45	36	4	14	15	4	39	19	28	23	8	25	13	34	15	k__Bacteria; p__Proteobacteria; c__Alphaproteobacteria; Unclassified; Unclassified; Unclassified; Unclassified
	OTU186	7	0	0	4	33	53	3	0	24	25	136	8	3	4	14	0	23	3	k__Bacteria; p__Proteobacteria; c__Alphaproteobacteria; o__Rhizobiales; Unclassified; Unclassified; Unclassified
	OTU187	0	16	13	23	31	24	18	43	62	75	54	14	35	23	25	80	0	3	k__Bacteria; p__Proteobacteria; c__Alphaproteobacteria; o__Rhizobiales; f__Bradyrhizobiaceae; g__Bosea; Unclassified
	OTU1877	29	15	19	19	11	35	17	15	28	36	21	42	41	30	15	18	28	45	k__Bacteria; p__Proteobacteria; Unclassified; Unclassified; Unclassified; Unclassified; Unclassified
	OTU1878	90	93	74	82	50	61	102	115	66	180	48	49	116	151	163	176	140	175	k__Bacteria; p__Proteobacteria; c__Alphaproteobacteria; Unclassified; Unclassified; Unclassified; Unclassified
	OTU188	0	19	74	8	0	0	17	34	29	0	0	36	7	8	7	5	0	16	k__Bacteria; p__Proteobacteria; c__Alphaproteobacteria; Unclassified; Unclassified; Unclassified; Unclassified
	OTU189	13	14	20	11	0	16	8	13	16	43	7	28	34	4	18	14	23	39	k__Bacteria; p__Proteobacteria; c__Alphaproteobacteria; o__Rhizobiales; f__Bradyrhizobiaceae; Unclassified; Unclassified
	OTU19	235	292	283	88	31	153	169	198	210	67	232	164	179	108	159	108	153	77	k__Bacteria; p__Proteobacteria; c__Alphaproteobacteria; Unclassified; Unclassified; Unclassified; Unclassified
	OTU190	0	0	0	0	0	3	0	0	9	8	18	10	0	1	0	0	5	23	k__Bacteria; p__Proteobacteria; c__Alphaproteobacteria; o__Rhizobiales; Unclassified; Unclassified; Unclassified
	OTU191	37	59	19	28	17	11	16	33	23	76	41	37	48	10	31	94	21	19	k__Bacteria; p__Proteobacteria; c__Alphaproteobacteria; o__Rhizobiales; Unclassified; Unclassified; Unclassified
	OTU1913	1	6	2	4	3	6	2	0	2	1	3	4	4	5	1	1	0	1	k__Bacteria; Unclassified; Unclassified; Unclassified; Unclassified; Unclassified; Unclassified
	OTU192	0	0	2	13	0	36	12	5	18	5	27	18	34	1	16	30	13	4	k__Bacteria; p__Proteobacteria; Unclassified; Unclassified; Unclassified; Unclassified; Unclassified
	OTU193	86	58	23	16	18	30	17	20	14	52	9	21	24	19	11	69	28	43	k__Bacteria; p__Proteobacteria; c__Alphaproteobacteria; o__Rhizobiales; f__Bradyrhizobiaceae; Unclassified; Unclassified
	OTU194	24	8	29	32	79	31	17	37	39	51	26	14	35	9	50	19	10	30	k__Bacteria; p__Proteobacteria; c__Alphaproteobacteria; o__Rhizobiales; Unclassified; Unclassified; Unclassified
	OTU195	0	0	0	0	1	2	0	0	0	0	0	0	0	0	0	0	0	0	k__Bacteria; p__Proteobacteria; Unclassified; Unclassified; Unclassified; Unclassified; Unclassified
	OTU196	7	25	16	15	5	4	7	18	9	9	4	4	3	13	10	5	19	2	k__Bacteria; Unclassified; Unclassified; Unclassified; Unclassified; Unclassified; Unclassified
	OTU197	0	0	0	0	0	38	0	11	23	0	6	12	0	2	112	23	0	74	k__Bacteria; p__Proteobacteria; c__Alphaproteobacteria; o__Rhizobiales; f__Phyllobacteriaceae; g__Mesorhizobium; Unclassified
	OTU198	37	10	0	8	9	6	17	21	14	39	10	15	24	11	9	12	45	6	k__Bacteria; p__Proteobacteria; c__Alphaproteobacteria; o__Rhizobiales; Unclassified; Unclassified; Unclassified
	OTU1987	10	6	0	7	2	3	7	7	19	12	1	4	4	9	3	11	4	2	k__Bacteria; p__Proteobacteria; Unclassified; Unclassified; Unclassified; Unclassified; Unclassified
	OTU199	0	0	0	5	0	0	2	10	18	13	5	0	6	21	32	55	31	55	k__Bacteria; p__Proteobacteria; Unclassified; Unclassified; Unclassified; Unclassified; Unclassified
	OTU1993	4	6	15	4	7	5	3	3	0	0	1	7	14	11	4	3	3	9	k__Bacteria; p__Proteobacteria; c__Alphaproteobacteria; o__Rhizobiales; Unclassified; Unclassified; Unclassified
	OTU2	1200	1189	1050	682	658	392	872	934	592	606	385	475	408	455	621	404	375	351	k__Bacteria; p__Proteobacteria; c__Alphaproteobacteria; o__Rhizobiales; f__Bradyrhizobiaceae; g__Bradyrhizobiaceae_bacterium_D214; s__Bradyrhizobiaceae_bacterium_D214
	OTU20	318	117	79	73	212	127	224	195	160	222	212	98	98	155	147	209	164	107	k__Bacteria; p__Proteobacteria; c__Alphaproteobacteria; Unclassified; Unclassified; Unclassified; Unclassified
	OTU200	19	9	6	9	11	12	20	54	12	38	12	5	50	14	31	18	2	8	k__Bacteria; p__Proteobacteria; c__Alphaproteobacteria; o__Rhizobiales; f__Xanthobacteraceae; g__Starkeya; s__Starkeya_novella_DSM_506
	OTU201	18	29	22	27	14	38	31	53	65	84	57	28	59	16	53	18	35	29	k__Bacteria; p__Proteobacteria; Unclassified; Unclassified; Unclassified; Unclassified; Unclassified
	OTU202	0	5	0	0	30	0	14	4	4	14	0	2	19	6	0	2	8	0	k__Bacteria; p__Proteobacteria; c__Alphaproteobacteria; o__Rhizobiales; Unclassified; Unclassified; Unclassified
	OTU203	0	9	0	3	8	7	13	0	25	9	30	0	9	3	25	19	3	29	k__Bacteria; p__Proteobacteria; c__Alphaproteobacteria; o__Rhizobiales; f__Bradyrhizobiaceae; g__Bosea; s__Bosea_sp._MF18
	OTU204	0	0	16	19	7	7	9	46	24	15	10	3	23	5	11	15	10	17	k__Bacteria; p__Proteobacteria; c__Alphaproteobacteria; o__Rhizobiales; Unclassified; Unclassified; Unclassified
	OTU205	38	19	10	43	13	28	22	28	43	36	19	34	8	16	15	0	33	19	k__Bacteria; p__Proteobacteria; c__Alphaproteobacteria; o__Rhizobiales; Unclassified; Unclassified; Unclassified
	OTU206	35	15	0	61	0	4	0	22	11	7	7	15	25	18	63	26	33	16	k__Bacteria; p__Proteobacteria; c__Alphaproteobacteria; o__Rhizobiales; f__Bradyrhizobiaceae; Unclassified; Unclassified
	OTU207	26	39	0	1	4	4	23	33	17	83	33	29	39	45	5	85	33	5	k__Bacteria; p__Proteobacteria; Unclassified; Unclassified; Unclassified; Unclassified; Unclassified
	OTU208	16	0	8	8	12	0	19	11	27	32	7	25	15	15	26	22	23	6	k__Bacteria; p__Proteobacteria; c__Alphaproteobacteria; o__Rhizobiales; Unclassified; Unclassified; Unclassified
	OTU2082	31	50	76	75	22	101	64	47	25	38	27	35	32	29	67	158	151	283	k__Bacteria; p__Proteobacteria; c__Alphaproteobacteria; o__Rhizobiales; f__Rhizobiaceae; g__Ensifer; s__Ensifer_sp._R-32544
	OTU209	6	8	41	19	1	19	30	10	25	9	17	4	9	22	61	21	9	24	k__Bacteria; p__Proteobacteria; c__Alphaproteobacteria; o__Rhizobiales; f__Phyllobacteriaceae; g__Mesorhizobium; Unclassified
	OTU2091	0	21	0	20	21	13	37	17	3	6	10	17	5	10	42	10	1	7	k__Bacteria; p__Proteobacteria; c__Alphaproteobacteria; o__Rhizobiales; Unclassified; Unclassified; Unclassified
	OTU21	345	370	200	21	58	54	143	107	160	69	46	74	47	55	27	157	42	18	k__Bacteria; p__Proteobacteria; c__Alphaproteobacteria; o__Rhizobiales; f__Rhizobiaceae; Unclassified; Unclassified
	OTU210	74	4	23	19	8	17	3	5	6	5	8	11	4	12	23	4	4	3	k__Bacteria; p__Proteobacteria; c__Alphaproteobacteria; o__Rhizobiales; f__Bradyrhizobiaceae; g__Bradyrhizobium; Unclassified
	OTU211	0	10	0	6	40	19	15	14	88	15	22	19	17	21	0	117	52	102	k__Bacteria; p__Proteobacteria; c__Alphaproteobacteria; o__Rhizobiales; Unclassified; Unclassified; Unclassified
	OTU212	39	40	9	36	21	39	21	29	39	27	17	19	20	20	12	37	41	21	k__Bacteria; p__Proteobacteria; c__Alphaproteobacteria; o__Rhizobiales; Unclassified; Unclassified; Unclassified
	OTU213	3	7	9	52	12	1	8	1	5	6	1	11	7	24	0	1	5	1	Unassigned; Unassigned; Unassigned; Unassigned; Unassigned; Unassigned; Unassigned
	OTU214	21	0	5	11	17	20	21	14	16	2	17	13	6	33	30	19	37	20	k__Bacteria; p__Proteobacteria; c__Alphaproteobacteria; o__Rhizobiales; Unclassified; Unclassified; Unclassified
	OTU215	46	13	10	9	27	20	8	6	10	5	13	17	2	33	11	3	8	4	k__Bacteria; p__Proteobacteria; c__Alphaproteobacteria; o__Rhizobiales; f__Bradyrhizobiaceae; Unclassified; Unclassified
	OTU216	16	22	27	36	7	5	1	55	5	52	19	9	30	3	23	17	7	6	k__Bacteria; p__Proteobacteria; c__Alphaproteobacteria; o__Rhizobiales; f__Bradyrhizobiaceae; Unclassified; Unclassified
	OTU217	16	54	3	18	28	11	16	29	8	23	15	29	29	36	19	34	45	13	k__Bacteria; p__Proteobacteria; c__Alphaproteobacteria; Unclassified; Unclassified; Unclassified; Unclassified
	OTU218	16	13	11	18	16	7	12	2	3	0	4	6	8	24	7	4	20	5	k__Bacteria; Unclassified; Unclassified; Unclassified; Unclassified; Unclassified; Unclassified
	OTU219	0	0	0	0	0	0	0	14	0	0	47	3	0	0	1	0	0	5	k__Bacteria; p__Proteobacteria; Unclassified; Unclassified; Unclassified; Unclassified; Unclassified
	OTU22	0	29	41	0	6	8	113	146	289	426	641	768	873	530	1097	495	427	884	k__Bacteria; p__Proteobacteria; Unclassified; Unclassified; Unclassified; Unclassified; Unclassified
	OTU220	7	18	7	0	10	14	11	27	4	1	1	4	1	4	0	10	23	19	k__Bacteria; Unclassified; Unclassified; Unclassified; Unclassified; Unclassified; Unclassified
	OTU221	12	13	30	22	24	26	20	20	15	0	8	16	8	27	9	6	3	21	k__Bacteria; Unclassified; Unclassified; Unclassified; Unclassified; Unclassified; Unclassified
	OTU222	2	0	8	3	0	2	7	16	9	31	32	9	7	5	29	21	18	13	k__Bacteria; p__Proteobacteria; c__Alphaproteobacteria; o__Rhizobiales; Unclassified; Unclassified; Unclassified
	OTU223	13	11	28	0	12	12	35	29	46	19	7	20	15	12	4	3	14	9	k__Bacteria; p__Proteobacteria; c__Alphaproteobacteria; o__Rhizobiales; f__Bradyrhizobiaceae; g__Bosea; s__Bosea_sp._D199a
	OTU224	25	10	0	120	13	65	57	63	7	32	22	26	50	7	15	37	9	7	k__Bacteria; p__Proteobacteria; c__Alphaproteobacteria; o__Rhizobiales; f__Phyllobacteriaceae; g__Mesorhizobium; Unclassified
	OTU225	23	52	35	32	24	20	20	8	28	26	10	17	20	28	21	45	43	10	k__Bacteria; p__Proteobacteria; c__Alphaproteobacteria; o__Rhizobiales; f__Bradyrhizobiaceae; Unclassified; Unclassified
	OTU226	14	0	0	24	44	32	20	20	0	81	5	9	22	18	12	46	25	13	k__Bacteria; p__Proteobacteria; c__Alphaproteobacteria; Unclassified; Unclassified; Unclassified; Unclassified
	OTU227	41	110	57	59	9	67	43	49	19	94	22	40	56	29	6	41	64	29	k__Bacteria; p__Proteobacteria; c__Alphaproteobacteria; Unclassified; Unclassified; Unclassified; Unclassified
	OTU228	14	32	0	26	30	23	3	21	33	0	68	14	113	10	24	15	12	7	k__Bacteria; p__Proteobacteria; c__Alphaproteobacteria; o__Rhizobiales; Unclassified; Unclassified; Unclassified
	OTU229	0	93	2	1	23	44	7	18	111	255	179	281	102	100	189	44	10	64	k__Bacteria; p__Proteobacteria; Unclassified; Unclassified; Unclassified; Unclassified; Unclassified
	OTU23	0	7	12	0	1	51	21	45	99	364	506	462	63	20	67	19	15	124	k__Bacteria; p__Proteobacteria; Unclassified; Unclassified; Unclassified; Unclassified; Unclassified
	OTU230	17	33	0	4	5	2	16	9	6	25	0	14	9	13	16	13	19	2	k__Bacteria; p__Proteobacteria; c__Alphaproteobacteria; Unclassified; Unclassified; Unclassified; Unclassified
	OTU231	67	37	44	45	6	9	16	24	20	18	18	11	42	12	43	55	19	4	k__Bacteria; p__Proteobacteria; c__Alphaproteobacteria; o__Rhizobiales; Unclassified; Unclassified; Unclassified
	OTU232	0	16	0	0	0	13	0	50	36	15	2	15	5	15	11	7	0	12	k__Bacteria; p__Proteobacteria; c__Alphaproteobacteria; o__Rhizobiales; f__Bradyrhizobiaceae; Unclassified; Unclassified
	OTU233	0	0	0	17	0	7	11	16	10	28	0	35	3	5	8	41	37	12	k__Bacteria; p__Proteobacteria; c__Alphaproteobacteria; o__Rhizobiales; f__Bradyrhizobiaceae; Unclassified; Unclassified
	OTU234	0	0	0	2	0	2	0	0	0	38	212	2	0	4	7	14	13	0	k__Bacteria; p__Proteobacteria; c__Alphaproteobacteria; o__Rhizobiales; f__Rhizobiaceae; Unclassified; Unclassified
	OTU235	0	0	7	1	2	0	22	0	13	0	13	27	0	2	21	22	52	0	k__Bacteria; p__Proteobacteria; c__Alphaproteobacteria; o__Rhizobiales; Unclassified; Unclassified; Unclassified
	OTU236	40	3	0	1	0	10	12	28	2	7	11	14	0	2	12	23	25	11	k__Bacteria; p__Proteobacteria; c__Alphaproteobacteria; o__Rhizobiales; Unclassified; Unclassified; Unclassified
	OTU237	5	23	0	46	8	15	28	34	75	21	106	45	71	40	66	182	95	73	k__Bacteria; p__Proteobacteria; c__Alphaproteobacteria; o__Rhizobiales; Unclassified; Unclassified; Unclassified
	OTU238	31	4	0	0	0	0	0	69	0	9	28	1	8	2	8	2	1	2	k__Bacteria; p__Proteobacteria; c__Alphaproteobacteria; o__Rhizobiales; f__Bradyrhizobiaceae; Unclassified; Unclassified
	OTU2389	48	17	27	28	29	28	28	58	12	10	24	15	5	29	15	30	26	8	k__Bacteria; p__Proteobacteria; Unclassified; Unclassified; Unclassified; Unclassified; Unclassified
	OTU239	0	156	0	2	0	0	0	0	3	0	0	1	3	3	0	0	1	1	k__Bacteria; p__Proteobacteria; c__Alphaproteobacteria; o__Rhizobiales; f__Rhizobiaceae; g__Ensifer; Unclassified
	OTU2396	0	15	5	2	16	0	8	0	7	2	2	0	0	14	9	32	41	15	k__Bacteria; p__Proteobacteria; c__Alphaproteobacteria; o__Rhizobiales; f__Phyllobacteriaceae; Unclassified; Unclassified
	OTU24	98	195	166	92	192	87	233	264	269	233	277	98	136	104	169	182	154	118	k__Bacteria; p__Proteobacteria; c__Alphaproteobacteria; o__Rhizobiales; f__Rhizobiaceae; g__Sinorhizobium; Unclassified
	OTU240	71	51	48	31	43	24	6	32	6	17	7	30	9	35	22	13	30	31	k__Bacteria; p__Proteobacteria; c__Alphaproteobacteria; o__Rhizobiales; f__Bradyrhizobiaceae; Unclassified; Unclassified
	OTU241	37	44	46	1	0	1	9	7	11	13	12	4	15	4	6	20	3	3	k__Bacteria; p__Proteobacteria; c__Alphaproteobacteria; o__Rhizobiales; Unclassified; Unclassified; Unclassified
	OTU242	0	0	10	0	0	10	8	3	20	34	10	29	17	12	23	94	20	20	k__Bacteria; p__Proteobacteria; c__Alphaproteobacteria; o__Rhizobiales; f__Bradyrhizobiaceae; g__Bosea; Unclassified
	OTU243	0	11	0	0	219	84	0	0	14	36	3	14	7	10	0	26	1	23	k__Bacteria; p__Proteobacteria; Unclassified; Unclassified; Unclassified; Unclassified; Unclassified
	OTU244	43	85	69	31	45	34	50	66	27	40	28	22	26	52	41	54	18	2	k__Bacteria; p__Proteobacteria; c__Alphaproteobacteria; o__Rhizobiales; f__Bradyrhizobiaceae; g__Bradyrhizobiaceae_bacterium_D214; s__Bradyrhizobiaceae_bacterium_D214
	OTU245	0	149	5	12	7	10	16	12	2	60	4	1	1	2	3	3	5	68	k__Bacteria; p__Proteobacteria; Unclassified; Unclassified; Unclassified; Unclassified; Unclassified
	OTU246	0	0	0	49	3	1	26	22	0	45	0	0	62	0	1	1	0	0	k__Bacteria; p__Proteobacteria; c__Alphaproteobacteria; o__Rhizobiales; f__Bradyrhizobiaceae; g__Bradyrhizobium; Unclassified
	OTU247	12	7	73	4	15	8	17	8	38	5	18	10	21	14	15	8	11	10	k__Bacteria; p__Proteobacteria; c__Alphaproteobacteria; o__Rhizobiales; Unclassified; Unclassified; Unclassified
	OTU248	0	0	0	19	12	3	53	15	27	111	71	14	4	2	15	3	12	0	k__Bacteria; p__Proteobacteria; c__Alphaproteobacteria; o__Rhizobiales; Unclassified; Unclassified; Unclassified
	OTU249	7	40	0	87	19	14	19	19	17	42	51	52	17	8	8	37	12	21	k__Bacteria; p__Proteobacteria; Unclassified; Unclassified; Unclassified; Unclassified; Unclassified
	OTU25	572	443	267	169	98	80	76	143	38	139	56	56	61	141	87	228	130	74	k__Bacteria; p__Proteobacteria; Unclassified; Unclassified; Unclassified; Unclassified; Unclassified
	OTU250	10	28	9	1	4	7	13	25	13	21	37	1	5	5	25	4	18	8	k__Bacteria; p__Proteobacteria; c__Alphaproteobacteria; o__Rhizobiales; f__Rhizobiaceae; g__Sinorhizobium; s__Sinorhizobium_meliloti
	OTU251	7	25	18	15	17	17	1	3	6	1	8	7	3	12	5	2	1	1	k__Bacteria; Unclassified; Unclassified; Unclassified; Unclassified; Unclassified; Unclassified
	OTU252	0	0	0	0	54	281	1	0	0	0	25	0	0	0	15	27	0	1	k__Bacteria; p__Proteobacteria; c__Alphaproteobacteria; Unclassified; Unclassified; Unclassified; Unclassified
	OTU253	0	14	15	29	0	10	12	70	86	9	49	35	22	35	78	108	86	81	k__Bacteria; p__Proteobacteria; c__Alphaproteobacteria; o__Rhizobiales; f__Bradyrhizobiaceae; g__Bosea; s__Bosea_sp._MF18
	OTU254	45	29	29	8	1	47	32	70	56	58	10	99	75	123	51	127	103	42	k__Bacteria; p__Proteobacteria; Unclassified; Unclassified; Unclassified; Unclassified; Unclassified
	OTU255	18	2	15	3	6	3	9	40	37	11	27	26	18	25	38	49	24	18	k__Bacteria; p__Proteobacteria; c__Alphaproteobacteria; o__Rhizobiales; f__Phyllobacteriaceae; Unclassified; Unclassified
	OTU256	18	19	9	30	11	3	18	15	3	50	2	2	13	2	9	12	12	3	k__Bacteria; p__Proteobacteria; c__Alphaproteobacteria; o__Rhizobiales; f__Rhizobiaceae; g__Sinorhizobium; Unclassified
	OTU257	10	17	11	22	23	27	14	0	7	2	7	13	11	20	8	5	10	24	k__Bacteria; Unclassified; Unclassified; Unclassified; Unclassified; Unclassified; Unclassified
	OTU258	15	16	13	65	10	25	26	28	17	81	7	13	34	30	25	11	14	13	k__Bacteria; p__Proteobacteria; c__Alphaproteobacteria; o__Rhizobiales; Unclassified; Unclassified; Unclassified
	OTU259	10	14	28	2	11	3	18	9	21	12	4	11	9	7	20	3	17	1	k__Bacteria; p__Proteobacteria; c__Alphaproteobacteria; o__Rhizobiales; Unclassified; Unclassified; Unclassified
	OTU26	0	3	0	2	5	7	0	1	2	3	5	71	35	15	1	19	16	4	k__Bacteria; p__Proteobacteria; Unclassified; Unclassified; Unclassified; Unclassified; Unclassified
	OTU260	0	25	7	0	0	23	0	40	57	10	6	8	4	17	89	37	10	10	k__Bacteria; p__Proteobacteria; c__Alphaproteobacteria; o__Rhizobiales; Unclassified; Unclassified; Unclassified
	OTU261	0	19	8	2	4	54	1	0	30	217	224	208	106	21	190	25	17	42	k__Bacteria; p__Proteobacteria; Unclassified; Unclassified; Unclassified; Unclassified; Unclassified
	OTU262	26	14	24	35	9	11	14	26	13	12	18	19	31	18	43	55	20	9	k__Bacteria; p__Proteobacteria; Unclassified; Unclassified; Unclassified; Unclassified; Unclassified
	OTU263	23	14	10	12	21	10	33	7	6	11	15	6	17	9	5	28	0	30	k__Bacteria; p__Proteobacteria; c__Alphaproteobacteria; o__Rhizobiales; f__Rhizobiaceae; Unclassified; Unclassified
	OTU264	2	26	17	14	6	6	14	10	6	3	4	4	13	6	9	8	0	0	k__Bacteria; Unclassified; Unclassified; Unclassified; Unclassified; Unclassified; Unclassified
	OTU265	0	0	0	0	0	0	0	0	0	0	0	0	0	0	0	184	0	0	k__Bacteria; p__Proteobacteria; c__Alphaproteobacteria; o__Rhizobiales; f__Bradyrhizobiaceae; g__Bosea; Unclassified
	OTU266	13	5	22	58	25	27	17	42	22	37	28	8	37	24	43	25	4	2	k__Bacteria; p__Proteobacteria; Unclassified; Unclassified; Unclassified; Unclassified; Unclassified
	OTU267	25	23	27	0	0	26	18	42	0	32	16	4	7	3	6	11	14	4	k__Bacteria; p__Proteobacteria; c__Alphaproteobacteria; o__Rhizobiales; f__Rhizobiaceae; g__Sinorhizobium; s__Sinorhizobium_meliloti_GR4
	OTU268	13	0	6	13	14	17	17	18	18	12	15	20	20	10	2	13	12	4	k__Bacteria; p__Proteobacteria; c__Alphaproteobacteria; o__Rhizobiales; Unclassified; Unclassified; Unclassified
	OTU269	10	6	12	29	22	26	52	62	71	15	77	30	37	14	65	25	21	26	k__Bacteria; p__Proteobacteria; c__Alphaproteobacteria; o__Rhizobiales; Unclassified; Unclassified; Unclassified
	OTU2692	14	9	13	23	13	6	12	39	9	20	3	4	18	9	8	5	10	4	k__Bacteria; p__Proteobacteria; c__Alphaproteobacteria; o__Rhizobiales; f__Bradyrhizobiaceae; g__Bradyrhizobiaceae_bacterium_D214; s__Bradyrhizobiaceae_bacterium_D214
	OTU27	241	410	353	428	283	527	913	928	650	1104	855	779	926	1168	987	1205	1065	751	k__Bacteria; p__Proteobacteria; c__Alphaproteobacteria; o__Rhizobiales; f__Rhizobiaceae; Unclassified; Unclassified
	OTU270	0	0	0	47	10	31	0	10	0	49	0	0	30	0	6	60	0	5	k__Bacteria; p__Proteobacteria; c__Alphaproteobacteria; Unclassified; Unclassified; Unclassified; Unclassified
	OTU271	0	0	12	19	13	8	12	41	11	21	17	23	1	5	13	14	38	32	k__Bacteria; p__Proteobacteria; c__Alphaproteobacteria; o__Rhizobiales; Unclassified; Unclassified; Unclassified
	OTU272	22	7	11	11	12	12	16	14	19	23	14	15	4	16	36	10	16	22	k__Bacteria; p__Proteobacteria; c__Alphaproteobacteria; o__Rhizobiales; Unclassified; Unclassified; Unclassified
	OTU273	0	0	0	6	0	0	9	49	30	25	9	6	20	0	6	0	7	0	k__Bacteria; p__Proteobacteria; c__Alphaproteobacteria; o__Rhizobiales; f__Bradyrhizobiaceae; Unclassified; Unclassified
	OTU274	5	9	9	56	20	35	49	109	41	54	67	22	15	40	20	25	82	43	k__Bacteria; p__Proteobacteria; c__Alphaproteobacteria; o__Rhizobiales; Unclassified; Unclassified; Unclassified
	OTU275	0	5	0	0	4	7	0	10	48	0	10	2	0	16	44	17	0	12	k__Bacteria; p__Proteobacteria; c__Alphaproteobacteria; Unclassified; Unclassified; Unclassified; Unclassified
	OTU276	0	10	0	0	6	3	15	22	5	7	30	25	33	15	43	78	62	79	k__Bacteria; p__Proteobacteria; c__Alphaproteobacteria; Unclassified; Unclassified; Unclassified; Unclassified
	OTU277	0	0	0	0	4	0	0	0	26	0	14	0	0	11	101	5	0	3	k__Bacteria; p__Proteobacteria; c__Alphaproteobacteria; o__Rhizobiales; f__Phyllobacteriaceae; g__Mesorhizobium; s__Mesorhizobium_sp._4FB11
	OTU278	6	31	7	17	9	4	14	17	10	7	8	8	6	1	4	0	31	11	k__Bacteria; p__Proteobacteria; c__Alphaproteobacteria; o__Rhizobiales; Unclassified; Unclassified; Unclassified
	OTU279	10	23	7	43	8	10	40	74	0	35	5	4	30	1	14	71	2	10	k__Bacteria; p__Proteobacteria; c__Alphaproteobacteria; o__Rhizobiales; Unclassified; Unclassified; Unclassified
	OTU28	413	284	395	331	134	107	204	289	222	217	227	188	120	240	121	107	221	135	k__Bacteria; p__Proteobacteria; c__Alphaproteobacteria; o__Rhizobiales; f__Bradyrhizobiaceae; Unclassified; Unclassified
	OTU280	5	21	11	44	14	4	18	49	15	41	4	10	4	15	6	16	11	1	k__Bacteria; p__Proteobacteria; c__Alphaproteobacteria; Unclassified; Unclassified; Unclassified; Unclassified
	OTU281	3	0	0	63	0	45	18	7	0	11	1	4	11	1	4	2	3	0	k__Bacteria; p__Proteobacteria; Unclassified; Unclassified; Unclassified; Unclassified; Unclassified
	OTU282	11	21	18	2	12	0	19	6	24	15	8	4	0	14	16	7	3	20	k__Bacteria; p__Proteobacteria; c__Alphaproteobacteria; o__Rhizobiales; Unclassified; Unclassified; Unclassified
	OTU283	0	0	0	0	0	0	0	26	0	2	9	29	2	0	0	10	2	13	k__Bacteria; p__Proteobacteria; Unclassified; Unclassified; Unclassified; Unclassified; Unclassified
	OTU284	8	5	9	29	15	13	1	14	4	1	38	8	29	19	2	12	0	6	k__Bacteria; Unclassified; Unclassified; Unclassified; Unclassified; Unclassified; Unclassified
	OTU2845	32	25	0	5	4	2	44	0	35	18	9	12	1	0	23	4	8	2	k__Bacteria; p__Proteobacteria; c__Alphaproteobacteria; o__Rhizobiales; f__Rhizobiaceae; Unclassified; Unclassified
	OTU2847	0	8	5	0	2	15	1	1	82	40	69	18	21	6	59	17	4	86	k__Bacteria; p__Proteobacteria; Unclassified; Unclassified; Unclassified; Unclassified; Unclassified
	OTU285	1	9	9	13	5	19	13	16	1	0	7	13	11	7	10	2	5	2	k__Bacteria; Unclassified; Unclassified; Unclassified; Unclassified; Unclassified; Unclassified
	OTU286	0	0	0	0	0	1	0	0	0	0	0	0	0	0	0	0	0	6	k__Bacteria; p__Proteobacteria; c__Alphaproteobacteria; o__Rhizobiales; Unclassified; Unclassified; Unclassified
	OTU287	0	3	12	0	0	13	2	0	17	2	51	15	14	8	63	48	9	62	k__Bacteria; p__Proteobacteria; c__Alphaproteobacteria; o__Rhizobiales; Unclassified; Unclassified; Unclassified
	OTU288	13	0	0	0	0	12	12	0	0	4	4	7	3	5	12	58	21	38	k__Bacteria; p__Proteobacteria; c__Alphaproteobacteria; o__Rhizobiales; Unclassified; Unclassified; Unclassified
	OTU289	20	7	9	34	14	29	10	38	29	32	2	21	0	14	12	29	41	10	k__Bacteria; p__Proteobacteria; c__Alphaproteobacteria; Unclassified; Unclassified; Unclassified; Unclassified
	OTU29	235	137	98	125	114	78	114	204	133	118	96	92	60	95	175	167	174	94	k__Bacteria; p__Proteobacteria; c__Alphaproteobacteria; o__Rhizobiales; f__Bradyrhizobiaceae; Unclassified; Unclassified
	OTU290	12	0	4	8	11	0	21	15	8	16	16	7	1	1	24	2	10	0	k__Bacteria; p__Proteobacteria; c__Alphaproteobacteria; o__Rhizobiales; f__Phyllobacteriaceae; g__Mesorhizobium; Unclassified
	OTU2906	0	0	0	0	11	0	0	0	16	0	95	10	4	2	10	0	0	9	k__Bacteria; p__Proteobacteria; c__Alphaproteobacteria; o__Rhizobiales; Unclassified; Unclassified; Unclassified
	OTU2908	0	8	0	25	12	10	76	12	11	0	36	69	3	5	0	10	7	10	k__Bacteria; p__Proteobacteria; c__Alphaproteobacteria; Unclassified; Unclassified; Unclassified; Unclassified
	OTU291	0	12	0	5	0	3	6	11	13	9	10	26	12	12	53	11	8	6	k__Bacteria; p__Proteobacteria; c__Alphaproteobacteria; o__Rhizobiales; f__Bradyrhizobiaceae; g__Bosea; Unclassified
	OTU292	2	0	0	0	1	65	0	0	20	1	8	2	5	4	78	12	0	2	k__Bacteria; p__Proteobacteria; Unclassified; Unclassified; Unclassified; Unclassified; Unclassified
	OTU293	61	23	10	7	7	23	16	10	26	30	12	4	9	14	13	1	7	1	k__Bacteria; p__Proteobacteria; c__Alphaproteobacteria; o__Rhizobiales; f__Bradyrhizobiaceae; Unclassified; Unclassified
	OTU294	0	0	0	0	11	0	0	0	0	0	17	52	27	6	4	11	0	0	k__Bacteria; p__Proteobacteria; c__Alphaproteobacteria; Unclassified; Unclassified; Unclassified; Unclassified
	OTU295	78	7	28	8	18	3	27	6	0	8	15	12	1	2	18	5	15	2	k__Bacteria; p__Proteobacteria; c__Alphaproteobacteria; o__Rhizobiales; f__Bradyrhizobiaceae; g__Bradyrhizobium; Unclassified
	OTU296	13	14	11	37	26	18	22	18	4	25	30	18	8	12	19	8	20	3	k__Bacteria; p__Proteobacteria; c__Alphaproteobacteria; Unclassified; Unclassified; Unclassified; Unclassified
	OTU297	0	9	0	25	0	1	11	22	6	9	27	0	0	5	13	20	3	0	k__Bacteria; p__Proteobacteria; c__Alphaproteobacteria; o__Rhizobiales; f__Rhizobiaceae; Unclassified; Unclassified
	OTU298	5	4	5	10	32	8	5	6	5	9	71	2	16	8	17	9	6	3	k__Bacteria; p__Proteobacteria; c__Alphaproteobacteria; o__Rhizobiales; f__Brucellaceae; g__Ochrobactrum; s__Ochrobactrum_anthropi
	OTU2983	3	2	5	2	0	3	4	5	1	4	1	6	5	4	0	3	5	1	k__Bacteria; p__Proteobacteria; Unclassified; Unclassified; Unclassified; Unclassified; Unclassified
	OTU299	0	1	0	132	0	0	4	0	0	0	0	0	0	0	0	0	0	0	k__Bacteria; p__Proteobacteria; Unclassified; Unclassified; Unclassified; Unclassified; Unclassified
	OTU3	469	454	708	516	668	412	712	1044	423	438	238	336	353	384	364	434	679	628	k__Bacteria; p__Proteobacteria; c__Alphaproteobacteria; o__Rhizobiales; f__Bradyrhizobiaceae; Unclassified; Unclassified
	OTU30	275	117	315	207	180	122	348	215	122	250	138	82	126	137	156	178	133	137	k__Bacteria; p__Proteobacteria; c__Alphaproteobacteria; o__Rhizobiales; f__Rhizobiaceae; g__Sinorhizobium; Unclassified
	OTU300	0	2	0	0	0	0	2	0	1	4	4	12	0	5	18	4	21	24	k__Bacteria; Unclassified; Unclassified; Unclassified; Unclassified; Unclassified; Unclassified
	OTU301	56	23	18	19	4	0	3	6	10	1	3	18	0	9	2	0	2	2	k__Bacteria; p__Proteobacteria; Unclassified; Unclassified; Unclassified; Unclassified; Unclassified
	OTU302	14	5	9	1	0	24	9	9	4	8	0	1	12	8	24	8	10	3	k__Bacteria; p__Proteobacteria; c__Alphaproteobacteria; o__Rhizobiales; f__Bradyrhizobiaceae; g__Bosea; Unclassified
	OTU303	27	36	19	5	14	8	16	23	14	0	10	4	11	12	6	0	36	4	k__Bacteria; p__Proteobacteria; c__Alphaproteobacteria; o__Rhizobiales; f__Bradyrhizobiaceae; Unclassified; Unclassified
	OTU3030	15	27	26	3	8	1	8	19	16	7	3	1	8	5	4	2	19	14	k__Bacteria; p__Proteobacteria; c__Alphaproteobacteria; Unclassified; Unclassified; Unclassified; Unclassified
	OTU3033	282	142	90	142	118	189	155	327	268	246	88	181	192	288	311	358	337	363	k__Bacteria; p__Proteobacteria; c__Alphaproteobacteria; Unclassified; Unclassified; Unclassified; Unclassified
	OTU304	10	11	0	8	18	2	4	14	9	12	6	8	5	0	14	6	3	8	k__Bacteria; p__Proteobacteria; Unclassified; Unclassified; Unclassified; Unclassified; Unclassified
	OTU305	0	0	0	0	125	69	0	0	0	15	7	0	0	0	6	9	4	18	k__Bacteria; p__Proteobacteria; c__Alphaproteobacteria; o__Rhizobiales; Unclassified; Unclassified; Unclassified
	OTU306	7	53	0	43	49	32	87	65	102	38	35	32	3	18	23	48	8	49	k__Bacteria; p__Proteobacteria; c__Betaproteobacteria; o__Burkholderiales; f__Alcaligenaceae; Unclassified; Unclassified
	OTU3066	4	4	4	5	5	7	7	5	2	5	2	6	9	5	1	3	5	3	k__Bacteria; p__Proteobacteria; Unclassified; Unclassified; Unclassified; Unclassified; Unclassified
	OTU307	0	0	0	2	2	0	13	13	7	8	12	2	4	4	16	4	23	21	k__Bacteria; p__Proteobacteria; Unclassified; Unclassified; Unclassified; Unclassified; Unclassified
	OTU308	0	0	9	27	5	4	17	0	0	40	12	11	5	8	20	0	6	0	k__Bacteria; p__Proteobacteria; Unclassified; Unclassified; Unclassified; Unclassified; Unclassified
	OTU309	0	7	11	17	5	14	1	33	0	0	0	5	11	9	20	7	5	0	k__Bacteria; p__Proteobacteria; c__Alphaproteobacteria; o__Rhizobiales; f__Bradyrhizobiaceae; g__Bosea; Unclassified
	OTU31	223	151	126	67	46	49	100	263	73	118	132	53	51	36	177	67	90	72	k__Bacteria; p__Proteobacteria; c__Alphaproteobacteria; o__Rhizobiales; f__Bradyrhizobiaceae; g__Bosea; Unclassified
	OTU310	14	14	0	1	12	11	2	1	18	5	8	4	3	8	12	5	0	19	k__Bacteria; Unclassified; Unclassified; Unclassified; Unclassified; Unclassified; Unclassified
	OTU311	10	17	3	14	14	11	7	23	22	8	12	9	10	10	12	23	12	11	k__Bacteria; p__Proteobacteria; c__Alphaproteobacteria; o__Rhizobiales; f__Bradyrhizobiaceae; Unclassified; Unclassified
	OTU312	5	10	9	12	4	7	8	7	8	8	2	2	1	5	0	4	3	7	k__Bacteria; Unclassified; Unclassified; Unclassified; Unclassified; Unclassified; Unclassified
	OTU3120	0	0	0	6	0	0	0	0	18	0	0	5	2	7	0	12	0	0	k__Bacteria; p__Proteobacteria; c__Alphaproteobacteria; Unclassified; Unclassified; Unclassified; Unclassified
	OTU313	0	0	0	0	0	15	0	0	41	9	46	147	12	13	151	0	0	12	k__Bacteria; p__Proteobacteria; Unclassified; Unclassified; Unclassified; Unclassified; Unclassified
	OTU314	0	1	0	0	1	0	0	0	0	0	2	0	0	0	0	0	0	0	k__Bacteria; p__Proteobacteria; Unclassified; Unclassified; Unclassified; Unclassified; Unclassified
	OTU315	33	0	11	34	10	10	27	11	9	24	3	0	0	15	20	0	3	18	k__Bacteria; p__Proteobacteria; c__Alphaproteobacteria; Unclassified; Unclassified; Unclassified; Unclassified
	OTU316	0	14	0	0	0	15	0	0	0	4	54	1	0	0	64	0	0	15	k__Bacteria; p__Proteobacteria; c__Alphaproteobacteria; Unclassified; Unclassified; Unclassified; Unclassified
	OTU317	0	1	0	0	2	0	0	14	11	65	6	91	28	84	1	0	62	13	k__Bacteria; p__Proteobacteria; c__Alphaproteobacteria; o__Rhizobiales; f__Rhizobiaceae; Unclassified; Unclassified
	OTU318	16	5	6	3	0	18	16	6	10	0	3	11	3	19	6	29	19	6	k__Bacteria; p__Proteobacteria; c__Alphaproteobacteria; Unclassified; Unclassified; Unclassified; Unclassified
	OTU319	30	0	10	3	0	27	9	21	8	56	36	12	0	24	29	236	32	47	k__Bacteria; p__Proteobacteria; c__Alphaproteobacteria; o__Rhizobiales; Unclassified; Unclassified; Unclassified
	OTU32	155	146	162	212	151	114	170	70	110	230	215	92	85	224	122	128	96	72	k__Bacteria; p__Proteobacteria; c__Alphaproteobacteria; o__Rhizobiales; Unclassified; Unclassified; Unclassified
	OTU320	5	6	2	18	11	1	16	0	3	0	5	1	2	2	0	8	2	1	k__Bacteria; Unclassified; Unclassified; Unclassified; Unclassified; Unclassified; Unclassified
	OTU3200	0	10	22	0	0	0	8	11	3	11	0	1	10	71	21	1	9	0	k__Bacteria; p__Proteobacteria; c__Alphaproteobacteria; o__Rhizobiales; f__Rhizobiaceae; Unclassified; Unclassified
	OTU321	26	10	5	48	9	18	6	25	2	30	14	3	16	33	23	14	10	13	k__Bacteria; p__Proteobacteria; c__Alphaproteobacteria; o__Rhizobiales; f__Phyllobacteriaceae; g__Mesorhizobium; Unclassified
	OTU322	0	0	0	0	0	4	0	7	18	0	5	48	0	0	22	65	57	24	k__Bacteria; p__Proteobacteria; c__Alphaproteobacteria; o__Rhizobiales; f__Rhizobiaceae; Unclassified; Unclassified
	OTU323	0	0	15	0	0	34	0	0	0	0	2	33	0	0	34	0	0	5	k__Bacteria; p__Proteobacteria; c__Alphaproteobacteria; o__Rhizobiales; f__Phyllobacteriaceae; g__Mesorhizobium; s__Mesorhizobium_sp._4FB11
	OTU324	6	7	7	4	3	2	19	0	2	2	9	4	0	15	3	8	11	5	k__Bacteria; Unclassified; Unclassified; Unclassified; Unclassified; Unclassified; Unclassified
	OTU325	0	0	0	14	6	0	0	30	9	3	30	1	14	16	18	27	2	9	k__Bacteria; p__Proteobacteria; c__Alphaproteobacteria; o__Rhizobiales; Unclassified; Unclassified; Unclassified
	OTU326	59	22	16	4	0	6	3	9	0	7	0	12	19	5	0	6	0	2	k__Bacteria; p__Proteobacteria; c__Alphaproteobacteria; o__Rhizobiales; f__Bradyrhizobiaceae; Unclassified; Unclassified
	OTU327	32	2	0	1	2	8	15	3	0	7	0	4	6	2	1	17	17	0	k__Bacteria; p__Proteobacteria; Unclassified; Unclassified; Unclassified; Unclassified; Unclassified
	OTU3279	0	0	10	0	0	1	0	6	0	0	31	14	0	1	62	0	0	3	k__Bacteria; p__Proteobacteria; Unclassified; Unclassified; Unclassified; Unclassified; Unclassified
	OTU328	17	19	7	12	11	5	10	7	8	17	19	7	2	6	9	14	8	3	k__Bacteria; p__Proteobacteria; c__Alphaproteobacteria; o__Rhizobiales; f__Phyllobacteriaceae; Unclassified; Unclassified
	OTU329	0	7	0	0	0	0	6	4	67	9	10	0	2	0	0	0	0	6	k__Bacteria; p__Proteobacteria; c__Alphaproteobacteria; o__Rhizobiales; f__Rhizobiaceae; Unclassified; Unclassified
	OTU33	87	118	167	118	84	62	161	165	47	44	25	69	63	82	139	101	107	36	k__Bacteria; Unclassified; Unclassified; Unclassified; Unclassified; Unclassified; Unclassified
	OTU330	0	6	0	11	17	2	18	12	39	21	10	28	11	15	32	36	12	12	k__Bacteria; p__Proteobacteria; c__Alphaproteobacteria; o__Rhizobiales; Unclassified; Unclassified; Unclassified
	OTU331	49	16	72	10	11	4	19	14	21	17	4	23	13	24	33	85	25	19	k__Bacteria; p__Proteobacteria; c__Alphaproteobacteria; o__Rhizobiales; f__Bradyrhizobiaceae; g__Bosea; Unclassified
	OTU332	1	15	8	11	16	3	15	6	25	6	8	10	6	5	1	4	16	3	k__Bacteria; p__Proteobacteria; c__Alphaproteobacteria; o__Rhizobiales; f__Phyllobacteriaceae; Unclassified; Unclassified
	OTU333	0	12	0	0	0	6	0	13	2	127	114	106	40	0	0	24	18	20	k__Bacteria; p__Proteobacteria; c__Alphaproteobacteria; Unclassified; Unclassified; Unclassified; Unclassified
	OTU3331	89	11	66	40	63	53	105	40	47	79	27	15	17	39	28	50	15	10	k__Bacteria; p__Proteobacteria; c__Alphaproteobacteria; o__Rhizobiales; f__Bradyrhizobiaceae; g__Bradyrhizobium; s__Bradyrhizobium_sp._GSM-471
	OTU334	2	0	6	3	6	4	2	8	27	3	5	8	0	5	14	5	8	6	k__Bacteria; p__Proteobacteria; c__Alphaproteobacteria; o__Rhizobiales; Unclassified; Unclassified; Unclassified
	OTU335	1	26	9	1	9	2	8	10	4	8	4	0	0	4	13	7	14	1	k__Bacteria; p__bacterium_enrichment_culture_clone_B-MYnirK1; c__bacterium_enrichment_culture_clone_B-MYnirK1; o__bacterium_enrichment_culture_clone_B-MYnirK1; f__bacterium_enrichment_culture_clone_B-MYnirK1; g__bacterium_enrichment_culture_clone_B-MYnirK1; s__bacterium_enrichment_culture_clone_B-MYnirK1
	OTU336	2	0	0	13	12	2	0	2	16	11	22	3	4	0	16	12	24	0	k__Bacteria; p__Proteobacteria; c__Alphaproteobacteria; o__Rhizobiales; Unclassified; Unclassified; Unclassified
	OTU337	4	13	23	30	5	4	22	0	8	23	0	8	2	6	1	12	1	6	k__Bacteria; p__Proteobacteria; c__Alphaproteobacteria; o__Rhizobiales; Unclassified; Unclassified; Unclassified
	OTU338	4	0	0	0	0	6	0	2	5	8	3	9	1	1	51	81	9	27	k__Bacteria; p__Proteobacteria; c__Alphaproteobacteria; o__Rhizobiales; Unclassified; Unclassified; Unclassified
	OTU339	0	17	0	10	13	0	4	23	0	0	19	2	0	11	15	0	6	0	k__Bacteria; p__Proteobacteria; c__Alphaproteobacteria; o__Rhizobiales; f__Phyllobacteriaceae; g__Mesorhizobium; Unclassified
	OTU34	53	91	180	155	74	99	48	31	36	58	43	52	119	175	50	128	38	87	k__Bacteria; p__Proteobacteria; Unclassified; Unclassified; Unclassified; Unclassified; Unclassified
	OTU340	37	8	39	13	14	17	21	30	1	23	6	5	8	1	10	5	6	3	k__Bacteria; p__Proteobacteria; c__Alphaproteobacteria; o__Rhizobiales; f__Phyllobacteriaceae; g__Mesorhizobium; Unclassified
	OTU341	25	12	0	0	3	0	5	5	14	7	0	5	0	7	4	9	17	0	k__Bacteria; p__Proteobacteria; c__Alphaproteobacteria; o__Rhizobiales; f__Bradyrhizobiaceae; Unclassified; Unclassified
	OTU342	24	54	0	26	2	4	25	4	0	23	0	10	0	6	8	4	13	7	k__Bacteria; p__Proteobacteria; Unclassified; Unclassified; Unclassified; Unclassified; Unclassified
	OTU343	8	10	0	36	0	15	7	3	2	7	21	0	0	2	0	5	4	59	k__Bacteria; p__Proteobacteria; c__Alphaproteobacteria; o__Rhizobiales; f__Rhizobiaceae; Unclassified; Unclassified
	OTU344	0	15	0	13	5	0	9	2	76	11	79	5	8	15	11	15	8	4	k__Bacteria; p__Proteobacteria; c__Alphaproteobacteria; o__Rhizobiales; f__Rhizobiaceae; g__Rhizobium; Unclassified
	OTU345	0	0	7	19	9	7	0	3	1	0	2	20	1	4	9	4	2	5	k__Bacteria; p__Proteobacteria; c__Alphaproteobacteria; Unclassified; Unclassified; Unclassified; Unclassified
	OTU346	0	0	0	0	0	33	0	0	11	0	8	1	0	2	11	6	0	0	k__Bacteria; p__Proteobacteria; c__Alphaproteobacteria; o__Rhizobiales; Unclassified; Unclassified; Unclassified
	OTU347	53	4	43	5	0	4	12	14	2	0	20	14	0	3	0	0	0	0	k__Bacteria; p__Proteobacteria; c__Alphaproteobacteria; o__Rhizobiales; Unclassified; Unclassified; Unclassified
	OTU348	26	26	27	2	11	0	13	6	3	7	7	2	6	5	3	0	0	4	k__Bacteria; p__Proteobacteria; Unclassified; Unclassified; Unclassified; Unclassified; Unclassified
	OTU3481	0	0	0	15	0	11	0	10	0	8	0	3	6	1	0	8	11	10	k__Bacteria; p__Proteobacteria; c__Alphaproteobacteria; o__Rhizobiales; f__Rhizobiaceae; Unclassified; Unclassified
	OTU349	9	8	7	11	3	2	3	13	1	8	4	3	6	1	6	16	12	18	k__Bacteria; Unclassified; Unclassified; Unclassified; Unclassified; Unclassified; Unclassified
	OTU35	326	268	236	329	178	172	205	331	302	502	240	215	415	331	324	314	352	237	k__Bacteria; p__Proteobacteria; c__Alphaproteobacteria; o__Rhizobiales; f__Bradyrhizobiaceae; Unclassified; Unclassified
	OTU350	4	0	5	2	15	4	14	0	0	5	2	7	3	10	6	13	1	6	k__Bacteria; p__Proteobacteria; c__Alphaproteobacteria; o__Rhizobiales; f__Rhizobiaceae; Unclassified; Unclassified
	OTU3505	0	7	4	3	1	3	6	5	1	5	2	2	3	0	2	4	5	4	k__Bacteria; p__Proteobacteria; Unclassified; Unclassified; Unclassified; Unclassified; Unclassified
	OTU351	14	21	7	10	19	20	15	11	11	5	17	16	8	19	1	5	11	3	k__Bacteria; p__Proteobacteria; Unclassified; Unclassified; Unclassified; Unclassified; Unclassified
	OTU352	2	0	5	11	1	3	53	7	2	0	0	8	6	0	8	13	4	9	k__Bacteria; p__Proteobacteria; c__Alphaproteobacteria; o__Rhizobiales; Unclassified; Unclassified; Unclassified
	OTU353	7	41	16	20	14	9	14	1	7	9	7	8	2	5	8	14	5	6	k__Bacteria; Unclassified; Unclassified; Unclassified; Unclassified; Unclassified; Unclassified
	OTU3537	128	89	63	4	8	7	0	29	16	24	3	12	24	17	24	24	16	5	k__Bacteria; p__Proteobacteria; c__Alphaproteobacteria; o__Rhizobiales; Unclassified; Unclassified; Unclassified
	OTU354	4	23	3	2	16	5	1	1	7	21	4	13	18	12	1	13	60	11	k__Bacteria; p__Proteobacteria; c__Alphaproteobacteria; o__Rhizobiales; Unclassified; Unclassified; Unclassified
	OTU355	0	0	0	14	3	0	5	16	5	12	13	0	5	5	28	4	0	5	k__Bacteria; p__Proteobacteria; c__Alphaproteobacteria; Unclassified; Unclassified; Unclassified; Unclassified
	OTU356	0	6	0	5	1	0	0	2	25	17	17	32	28	22	38	64	90	72	k__Bacteria; p__Proteobacteria; c__Alphaproteobacteria; Unclassified; Unclassified; Unclassified; Unclassified
	OTU3562	40	19	3	8	17	11	4	19	42	0	11	6	2	19	16	17	16	0	k__Bacteria; p__Proteobacteria; c__Alphaproteobacteria; o__Rhizobiales; f__Bradyrhizobiaceae; Unclassified; Unclassified
	OTU357	0	13	0	3	0	0	25	0	55	5	9	23	123	3	4	0	9	53	k__Bacteria; p__Proteobacteria; Unclassified; Unclassified; Unclassified; Unclassified; Unclassified
	OTU3570	18	4	19	5	7	3	12	3	16	11	3	5	2	25	16	4	14	0	k__Bacteria; p__Proteobacteria; c__Alphaproteobacteria; o__Rhizobiales; f__Bradyrhizobiaceae; g__Bradyrhizobium; s__Bradyrhizobium_sp._GSM-471
	OTU3576	11	15	18	17	30	0	25	13	0	0	46	0	0	2	0	0	0	0	k__Bacteria; Unclassified; Unclassified; Unclassified; Unclassified; Unclassified; Unclassified
	OTU3577	55	5	31	22	4	15	6	0	1	24	5	23	9	5	8	10	13	2	k__Bacteria; p__Proteobacteria; c__Alphaproteobacteria; o__Rhizobiales; f__Bradyrhizobiaceae; Unclassified; Unclassified
	OTU358	16	11	11	5	6	16	10	0	4	13	5	13	6	8	5	19	6	3	k__Bacteria; p__Proteobacteria; Unclassified; Unclassified; Unclassified; Unclassified; Unclassified
	OTU3585	11	5	0	1	1	0	0	6	2	3	6	0	0	1	5	1	4	6	k__Bacteria; p__Proteobacteria; c__Alphaproteobacteria; o__Rhizobiales; f__Bradyrhizobiaceae; Unclassified; Unclassified
	OTU359	4	7	5	3	4	5	10	1	0	4	2	5	3	14	1	2	2	7	k__Bacteria; Unclassified; Unclassified; Unclassified; Unclassified; Unclassified; Unclassified
	OTU36	188	87	154	20	11	11	48	15	102	15	39	13	49	16	33	12	99	4	k__Bacteria; p__Proteobacteria; c__Alphaproteobacteria; o__Rhizobiales; f__Rhizobiaceae; Unclassified; Unclassified
	OTU360	0	4	3	17	2	4	0	15	0	29	0	1	22	1	0	13	8	0	k__Bacteria; p__Proteobacteria; c__Alphaproteobacteria; o__Rhizobiales; Unclassified; Unclassified; Unclassified
	OTU361	19	34	29	28	40	24	27	89	19	59	34	10	24	23	22	15	21	3	k__Bacteria; p__Proteobacteria; c__Alphaproteobacteria; o__Rhizobiales; Unclassified; Unclassified; Unclassified
	OTU362	0	0	0	2	14	5	4	9	25	3	3	6	3	1	18	4	15	7	k__Bacteria; p__Proteobacteria; c__Alphaproteobacteria; o__Rhizobiales; f__Phyllobacteriaceae; Unclassified; Unclassified
	OTU363	11	16	23	12	0	0	5	3	0	22	1	8	0	6	0	7	16	3	k__Bacteria; p__Proteobacteria; c__Alphaproteobacteria; o__Rhizobiales; f__Bradyrhizobiaceae; Unclassified; Unclassified
	OTU364	0	0	0	5	1	9	28	37	15	16	0	0	0	0	0	2	3	3	k__Bacteria; p__Proteobacteria; Unclassified; Unclassified; Unclassified; Unclassified; Unclassified
	OTU365	8	31	2	1	0	7	0	0	3	0	1	0	6	3	0	5	0	1	k__Bacteria; Unclassified; Unclassified; Unclassified; Unclassified; Unclassified; Unclassified
	OTU366	1	10	0	12	22	6	13	2	7	1	2	6	5	12	4	8	0	1	k__Bacteria; Unclassified; Unclassified; Unclassified; Unclassified; Unclassified; Unclassified
	OTU367	0	0	0	0	0	3	0	0	71	0	3	7	8	9	31	0	0	21	k__Bacteria; p__Proteobacteria; Unclassified; Unclassified; Unclassified; Unclassified; Unclassified
	OTU368	35	0	0	0	7	0	0	0	0	0	7	16	0	4	22	10	0	6	k__Bacteria; p__Proteobacteria; c__Alphaproteobacteria; o__Rhizobiales; Unclassified; Unclassified; Unclassified
	OTU369	9	0	7	15	4	0	21	12	13	9	0	2	4	0	4	0	0	0	k__Bacteria; p__Proteobacteria; c__Alphaproteobacteria; o__Rhizobiales; f__Phyllobacteriaceae; g__Mesorhizobium; Unclassified
	OTU37	0	1	1	53	64	78	135	131	211	34	66	37	55	100	71	131	74	49	k__Bacteria; p__Proteobacteria; c__Alphaproteobacteria; o__Rhizobiales; f__Rhizobiaceae; Unclassified; Unclassified
	OTU370	2	4	10	4	0	3	29	4	3	10	8	7	1	14	3	3	8	3	k__Bacteria; Unclassified; Unclassified; Unclassified; Unclassified; Unclassified; Unclassified
	OTU371	7	0	18	1	0	12	0	20	8	0	0	16	0	13	6	0	13	0	k__Bacteria; p__Proteobacteria; c__Alphaproteobacteria; o__Rhizobiales; Unclassified; Unclassified; Unclassified
	OTU372	1	5	3	11	1	0	1	8	5	4	6	28	11	2	0	1	6	0	Unassigned; Unassigned; Unassigned; Unassigned; Unassigned; Unassigned; Unassigned
	OTU373	0	16	0	0	2	5	9	28	60	0	0	13	10	15	21	16	17	28	k__Bacteria; p__Proteobacteria; c__Alphaproteobacteria; o__Rhizobiales; f__Bradyrhizobiaceae; g__Bosea; Unclassified
	OTU374	39	15	24	35	15	26	27	23	0	2	5	5	4	17	34	21	10	7	k__Bacteria; p__Proteobacteria; c__Alphaproteobacteria; o__Rhizobiales; f__Bradyrhizobiaceae; Unclassified; Unclassified
	OTU375	9	7	3	13	10	7	7	1	10	25	15	6	5	4	22	11	6	20	k__Bacteria; p__Proteobacteria; c__Alphaproteobacteria; o__Rhizobiales; Unclassified; Unclassified; Unclassified
	OTU376	23	29	87	22	17	17	36	40	33	9	18	24	3	37	15	26	27	44	k__Bacteria; p__Proteobacteria; Unclassified; Unclassified; Unclassified; Unclassified; Unclassified
	OTU377	25	7	6	43	4	4	16	14	1	8	0	4	1	6	3	2	2	2	k__Bacteria; p__Proteobacteria; c__Alphaproteobacteria; o__Rhizobiales; Unclassified; Unclassified; Unclassified
	OTU378	23	0	0	3	4	5	8	25	9	0	4	6	6	10	5	26	13	7	k__Bacteria; p__Proteobacteria; c__Alphaproteobacteria; Unclassified; Unclassified; Unclassified; Unclassified
	OTU379	3	16	22	2	0	0	0	0	3	0	0	2	10	5	7	13	0	0	k__Bacteria; p__Proteobacteria; c__Alphaproteobacteria; o__Rhizobiales; f__Rhizobiaceae; g__Rhizobium; s__Rhizobium_sullae
	OTU38	236	127	130	131	94	231	249	348	181	175	197	210	168	243	187	283	319	209	k__Bacteria; p__Proteobacteria; c__Alphaproteobacteria; o__Rhizobiales; f__Bradyrhizobiaceae; Unclassified; Unclassified
	OTU380	19	26	58	9	0	11	26	8	33	9	5	16	30	28	34	7	33	30	k__Bacteria; p__Proteobacteria; Unclassified; Unclassified; Unclassified; Unclassified; Unclassified
	OTU381	40	20	0	10	0	2	17	1	12	0	19	0	1	5	0	0	23	4	k__Bacteria; p__Proteobacteria; c__Alphaproteobacteria; o__Rhizobiales; f__Rhizobiaceae; Unclassified; Unclassified
	OTU382	11	5	5	6	2	11	9	6	2	7	2	6	3	0	1	6	0	1	k__Bacteria; Unclassified; Unclassified; Unclassified; Unclassified; Unclassified; Unclassified
	OTU383	8	2	9	9	18	7	13	11	19	6	2	6	0	1	9	15	20	4	k__Bacteria; p__Proteobacteria; c__Alphaproteobacteria; o__Rhizobiales; f__Phyllobacteriaceae; g__Mesorhizobium; Unclassified
	OTU384	0	0	0	7	0	8	0	0	14	5	4	25	5	11	12	10	3	4	k__Bacteria; p__Proteobacteria; Unclassified; Unclassified; Unclassified; Unclassified; Unclassified
	OTU385	3	6	1	20	8	10	7	0	7	2	3	10	0	15	1	3	1	2	k__Bacteria; p__Proteobacteria; Unclassified; Unclassified; Unclassified; Unclassified; Unclassified
	OTU3857	0	0	0	42	6	27	8	21	0	42	0	0	0	1	1	19	0	0	k__Bacteria; p__Proteobacteria; c__Alphaproteobacteria; o__Rhizobiales; f__Bradyrhizobiaceae; Unclassified; Unclassified
	OTU386	0	13	7	11	8	8	5	1	2	1	4	2	1	6	1	0	0	0	Unassigned; Unassigned; Unassigned; Unassigned; Unassigned; Unassigned; Unassigned
	OTU387	0	0	0	0	0	0	0	0	0	0	41	0	2	0	42	11	0	4	k__Bacteria; p__Proteobacteria; c__Alphaproteobacteria; o__Rhizobiales; Unclassified; Unclassified; Unclassified
	OTU388	30	0	0	13	23	23	47	58	22	16	5	8	19	33	4	15	18	8	k__Bacteria; p__Proteobacteria; c__Alphaproteobacteria; o__Rhizobiales; Unclassified; Unclassified; Unclassified
	OTU389	31	10	24	10	8	0	4	16	0	32	29	9	57	7	15	4	18	4	k__Bacteria; p__Proteobacteria; c__Alphaproteobacteria; o__Rhizobiales; f__Rhizobiaceae; Unclassified; Unclassified
	OTU39	41	149	127	13	27	4	158	114	143	85	72	40	79	9	0	12	2	0	k__Bacteria; p__Proteobacteria; c__Betaproteobacteria; o__Burkholderiales; f__Alcaligenaceae; g__Achromobacter; s__Achromobacter_xylosoxidans
	OTU390	129	85	93	85	60	45	140	65	51	85	41	59	60	80	54	44	90	61	k__Bacteria; p__Proteobacteria; c__Alphaproteobacteria; Unclassified; Unclassified; Unclassified; Unclassified
	OTU391	0	0	2	24	17	0	11	12	87	5	36	1	29	23	39	11	40	9	k__Bacteria; p__Proteobacteria; c__Alphaproteobacteria; o__Rhizobiales; f__Bradyrhizobiaceae; g__Bosea; Unclassified
	OTU392	0	0	0	0	0	81	0	0	0	0	3	5	1	0	19	32	0	2	k__Bacteria; p__Proteobacteria; c__Alphaproteobacteria; o__Rhizobiales; Unclassified; Unclassified; Unclassified
	OTU393	4	6	0	3	10	2	0	2	3	0	1	2	5	4	9	6	1	2	k__Bacteria; Unclassified; Unclassified; Unclassified; Unclassified; Unclassified; Unclassified
	OTU394	8	11	3	8	4	4	4	3	3	0	3	7	3	5	6	6	0	2	k__Bacteria; Unclassified; Unclassified; Unclassified; Unclassified; Unclassified; Unclassified
	OTU3947	0	0	0	6	7	0	3	0	23	0	5	0	0	1	0	0	0	0	k__Bacteria; p__Proteobacteria; c__Alphaproteobacteria; o__Rhizobiales; Unclassified; Unclassified; Unclassified
	OTU395	2	28	6	9	3	3	5	8	2	3	1	4	1	9	4	7	3	4	k__Bacteria; Unclassified; Unclassified; Unclassified; Unclassified; Unclassified; Unclassified
	OTU396	0	13	0	0	0	0	0	0	13	5	5	2	15	2	12	35	4	9	k__Bacteria; p__Proteobacteria; c__Alphaproteobacteria; Unclassified; Unclassified; Unclassified; Unclassified
	OTU397	5	0	10	12	9	13	23	8	30	6	8	7	5	12	29	24	14	22	k__Bacteria; p__Proteobacteria; c__Alphaproteobacteria; o__Rhizobiales; Unclassified; Unclassified; Unclassified
	OTU398	0	6	0	20	0	2	0	0	8	3	15	1	0	4	1	0	5	0	k__Bacteria; p__Proteobacteria; Unclassified; Unclassified; Unclassified; Unclassified; Unclassified
	OTU399	7	10	0	5	0	0	2	0	3	9	7	3	12	0	5	13	17	14	k__Bacteria; p__Proteobacteria; c__Alphaproteobacteria; o__Rhizobiales; f__Phyllobacteriaceae; g__Mesorhizobium; Unclassified
	OTU4	1100	889	904	482	656	612	665	918	471	501	444	548	454	797	699	521	424	464	k__Bacteria; p__Proteobacteria; Unclassified; Unclassified; Unclassified; Unclassified; Unclassified
	OTU40	158	75	197	76	77	36	100	204	83	185	92	46	33	53	115	114	193	84	k__Bacteria; p__Proteobacteria; c__Alphaproteobacteria; o__Rhizobiales; f__Phyllobacteriaceae; Unclassified; Unclassified
	OTU400	0	32	0	6	0	0	0	0	0	0	5	3	22	5	0	7	11	0	k__Bacteria; p__Proteobacteria; c__Alphaproteobacteria; o__Rhizobiales; Unclassified; Unclassified; Unclassified
	OTU401	0	0	16	10	0	0	12	0	11	1	5	0	9	5	6	5	5	16	k__Bacteria; p__Proteobacteria; c__Alphaproteobacteria; Unclassified; Unclassified; Unclassified; Unclassified
	OTU4013	1	2	2	1	1	4	2	5	1	5	1	2	4	6	1	2	2	3	k__Bacteria; p__Proteobacteria; Unclassified; Unclassified; Unclassified; Unclassified; Unclassified
	OTU402	20	7	17	0	5	0	8	0	5	3	10	6	0	1	4	0	12	0	k__Bacteria; p__Proteobacteria; c__Alphaproteobacteria; o__Rhizobiales; f__Bradyrhizobiaceae; Unclassified; Unclassified
	OTU403	12	9	10	14	7	0	0	7	12	3	0	0	6	0	0	7	0	0	k__Bacteria; p__Proteobacteria; c__Alphaproteobacteria; Unclassified; Unclassified; Unclassified; Unclassified
	OTU404	10	8	0	16	2	9	7	8	0	10	0	4	8	1	2	6	5	4	k__Bacteria; p__Proteobacteria; c__Alphaproteobacteria; o__Rhizobiales; Unclassified; Unclassified; Unclassified
	OTU405	49	32	11	3	53	4	45	25	28	14	3	7	8	12	42	49	20	5	k__Bacteria; p__Proteobacteria; c__Alphaproteobacteria; o__Rhizobiales; Unclassified; Unclassified; Unclassified
	OTU406	14	0	0	11	17	0	6	1	9	2	8	0	21	0	6	0	5	0	k__Bacteria; p__Proteobacteria; c__Alphaproteobacteria; o__Rhizobiales; f__Phyllobacteriaceae; Unclassified; Unclassified
	OTU407	2	5	5	14	6	3	10	0	0	2	2	1	1	7	1	6	1	2	k__Bacteria; Unclassified; Unclassified; Unclassified; Unclassified; Unclassified; Unclassified
	OTU408	1	9	3	8	14	10	7	2	3	0	14	7	2	4	0	0	4	4	k__Bacteria; Unclassified; Unclassified; Unclassified; Unclassified; Unclassified; Unclassified
	OTU409	35	20	11	3	8	2	3	5	5	1	6	6	7	17	12	3	0	4	k__Bacteria; p__Proteobacteria; c__Alphaproteobacteria; o__Rhizobiales; f__Bradyrhizobiaceae; g__Bosea; Unclassified
	OTU41	116	131	106	54	70	28	135	67	37	76	76	61	119	96	109	83	109	51	k__Bacteria; p__Proteobacteria; c__Alphaproteobacteria; o__Rhizobiales; f__Bradyrhizobiaceae; g__Bradyrhizobium; Unclassified
	OTU410	21	7	31	20	0	4	24	10	19	2	5	5	3	5	6	4	8	9	k__Bacteria; p__Proteobacteria; c__Alphaproteobacteria; o__Rhizobiales; f__Xanthobacteraceae; g__Starkeya; s__Starkeya_novella_DSM_506
	OTU411	12	3	3	3	11	9	2	8	6	6	0	1	0	4	0	10	2	0	k__Bacteria; Unclassified; Unclassified; Unclassified; Unclassified; Unclassified; Unclassified
	OTU412	0	11	18	1	0	9	0	11	0	43	5	4	10	14	0	6	0	7	k__Bacteria; p__Proteobacteria; c__Alphaproteobacteria; o__Rhizobiales; f__Bradyrhizobiaceae; Unclassified; Unclassified
	OTU413	0	0	0	5	1	0	6	11	8	17	0	17	3	2	0	4	2	3	k__Bacteria; p__Proteobacteria; c__Alphaproteobacteria; Unclassified; Unclassified; Unclassified; Unclassified
	OTU414	0	0	18	0	0	13	0	0	30	24	5	16	7	1	48	48	0	21	k__Bacteria; p__Proteobacteria; c__Alphaproteobacteria; o__Rhizobiales; Unclassified; Unclassified; Unclassified
	OTU415	21	28	0	19	0	14	2	9	5	3	11	7	1	13	12	16	14	8	k__Bacteria; Unclassified; Unclassified; Unclassified; Unclassified; Unclassified; Unclassified
	OTU416	0	10	0	0	81	0	11	0	7	0	25	7	0	0	0	0	0	0	k__Bacteria; p__Proteobacteria; c__Alphaproteobacteria; o__Rhizobiales; Unclassified; Unclassified; Unclassified
	OTU417	0	0	0	0	0	21	0	0	0	0	2	38	0	0	25	9	2	21	k__Bacteria; p__Proteobacteria; c__Alphaproteobacteria; o__Rhizobiales; Unclassified; Unclassified; Unclassified
	OTU4172	7	7	10	6	4	7	4	7	3	10	6	7	7	16	2	3	7	5	k__Bacteria; p__Proteobacteria; c__Alphaproteobacteria; o__Rhizobiales; Unclassified; Unclassified; Unclassified
	OTU418	0	0	0	0	0	0	3	16	37	0	0	4	0	0	3	0	10	6	k__Bacteria; p__Proteobacteria; Unclassified; Unclassified; Unclassified; Unclassified; Unclassified
	OTU419	17	17	14	14	2	14	9	0	0	1	1	6	4	5	7	3	1	4	k__Bacteria; p__Proteobacteria; Unclassified; Unclassified; Unclassified; Unclassified; Unclassified
	OTU42	145	204	198	52	28	30	84	107	65	64	44	49	17	95	58	79	134	61	k__Bacteria; p__Proteobacteria; c__Alphaproteobacteria; o__Rhizobiales; f__Bradyrhizobiaceae; Unclassified; Unclassified
	OTU420	16	0	75	4	17	0	9	0	0	0	0	17	1	8	5	7	0	0	k__Bacteria; p__Proteobacteria; c__Alphaproteobacteria; o__Rhizobiales; f__Bradyrhizobiaceae; Unclassified; Unclassified
	OTU421	0	0	0	0	0	6	0	0	0	0	0	0	0	3	0	70	25	0	k__Bacteria; p__Proteobacteria; c__Alphaproteobacteria; o__Rhizobiales; f__Bradyrhizobiaceae; Unclassified; Unclassified
	OTU422	9	5	7	6	10	6	7	1	4	1	0	2	6	9	0	0	0	0	Unassigned; Unassigned; Unassigned; Unassigned; Unassigned; Unassigned; Unassigned
	OTU423	27	5	7	2	20	0	14	6	7	1	4	4	1	1	2	0	0	10	k__Bacteria; Unclassified; Unclassified; Unclassified; Unclassified; Unclassified; Unclassified
	OTU424	8	17	10	6	7	0	0	0	2	0	3	5	0	0	4	4	0	0	k__Bacteria; p__Proteobacteria; c__Alphaproteobacteria; o__Rhizobiales; Unclassified; Unclassified; Unclassified
	OTU425	0	0	0	12	0	0	0	17	3	16	0	2	4	0	0	21	0	0	k__Bacteria; p__Proteobacteria; c__Alphaproteobacteria; o__Rhizobiales; Unclassified; Unclassified; Unclassified
	OTU426	2	8	4	5	8	5	7	2	1	0	0	5	3	0	2	9	4	3	k__Bacteria; Unclassified; Unclassified; Unclassified; Unclassified; Unclassified; Unclassified
	OTU427	31	50	37	16	0	14	0	0	2	20	0	16	13	14	24	8	15	16	k__Bacteria; p__Proteobacteria; c__Alphaproteobacteria; o__Rhizobiales; Unclassified; Unclassified; Unclassified
	OTU428	2	12	2	4	11	8	7	4	17	12	16	6	7	4	11	17	2	6	k__Bacteria; p__Proteobacteria; Unclassified; Unclassified; Unclassified; Unclassified; Unclassified
	OTU429	0	0	0	0	0	6	0	0	0	0	44	7	7	0	0	7	5	88	k__Bacteria; p__Proteobacteria; c__Alphaproteobacteria; Unclassified; Unclassified; Unclassified; Unclassified
	OTU43	171	101	76	139	104	70	150	119	69	122	85	81	58	61	124	160	107	78	k__Bacteria; p__Proteobacteria; c__Alphaproteobacteria; Unclassified; Unclassified; Unclassified; Unclassified
	OTU430	0	0	0	0	0	8	7	6	72	22	29	47	8	4	12	0	0	27	k__Bacteria; p__Proteobacteria; Unclassified; Unclassified; Unclassified; Unclassified; Unclassified
	OTU431	0	0	0	9	0	0	0	17	0	0	0	2	0	0	0	4	44	0	k__Bacteria; p__Proteobacteria; c__Alphaproteobacteria; o__Rhizobiales; Unclassified; Unclassified; Unclassified
	OTU432	26	11	36	3	0	0	10	0	0	0	0	0	2	4	0	0	9	13	k__Bacteria; p__Proteobacteria; c__Alphaproteobacteria; o__Rhizobiales; Unclassified; Unclassified; Unclassified
	OTU433	15	4	13	13	4	9	26	12	6	8	3	6	2	8	3	6	8	3	k__Bacteria; p__Proteobacteria; c__Alphaproteobacteria; o__Rhizobiales; f__Bradyrhizobiaceae; g__Bradyrhizobium; s__Bradyrhizobium_sp._GSM-471
	OTU434	2	14	3	1	2	6	7	10	8	5	15	13	15	11	28	48	8	9	k__Bacteria; p__Proteobacteria; c__Alphaproteobacteria; o__Rhizobiales; f__Phyllobacteriaceae; Unclassified; Unclassified
	OTU435	0	7	2	11	3	3	7	4	3	15	10	0	9	9	0	3	0	0	k__Bacteria; p__Proteobacteria; Unclassified; Unclassified; Unclassified; Unclassified; Unclassified
	OTU436	3	7	7	1	0	5	0	27	15	11	33	6	1	0	6	0	6	0	k__Bacteria; p__Proteobacteria; c__Alphaproteobacteria; o__Rhizobiales; f__Rhizobiaceae; g__Sinorhizobium; s__Sinorhizobium_meliloti_GR4
	OTU437	2	15	21	5	6	3	3	5	3	0	4	4	2	15	8	9	6	3	k__Bacteria; Unclassified; Unclassified; Unclassified; Unclassified; Unclassified; Unclassified
	OTU438	0	65	0	0	4	0	0	0	4	0	5	0	0	0	0	0	0	8	k__Bacteria; p__Proteobacteria; Unclassified; Unclassified; Unclassified; Unclassified; Unclassified
	OTU439	5	8	0	11	10	1	3	1	11	4	2	3	8	2	4	19	11	31	k__Bacteria; Unclassified; Unclassified; Unclassified; Unclassified; Unclassified; Unclassified
	OTU44	129	62	117	178	63	69	112	262	139	194	90	123	108	53	66	168	135	127	k__Bacteria; p__Proteobacteria; c__Alphaproteobacteria; o__Rhizobiales; f__Phyllobacteriaceae; g__Mesorhizobium; Unclassified
	OTU440	20	0	8	11	13	7	7	14	15	10	30	35	6	10	2	7	12	9	k__Bacteria; p__Proteobacteria; c__Alphaproteobacteria; Unclassified; Unclassified; Unclassified; Unclassified
	OTU441	1	5	4	10	9	1	4	0	1	3	1	3	4	7	2	0	4	1	k__Bacteria; Unclassified; Unclassified; Unclassified; Unclassified; Unclassified; Unclassified
	OTU442	0	0	0	20	7	3	0	9	0	20	0	8	4	6	0	17	0	0	k__Bacteria; p__Proteobacteria; c__Alphaproteobacteria; o__Rhizobiales; f__Bradyrhizobiaceae; g__Bradyrhizobium; Unclassified
	OTU443	12	14	7	17	14	33	15	17	25	19	1	13	18	6	30	42	11	5	k__Bacteria; p__Proteobacteria; c__Alphaproteobacteria; o__Rhizobiales; Unclassified; Unclassified; Unclassified
	OTU444	0	1	1	0	0	10	0	6	4	5	11	2	9	6	21	29	16	14	k__Bacteria; p__Proteobacteria; c__Alphaproteobacteria; o__Rhizobiales; f__Phyllobacteriaceae; Unclassified; Unclassified
	OTU445	0	8	5	7	5	5	4	5	1	0	3	5	9	3	3	2	0	1	k__Bacteria; Unclassified; Unclassified; Unclassified; Unclassified; Unclassified; Unclassified
	OTU446	0	0	0	0	63	0	0	0	0	0	3	4	0	1	0	0	5	8	k__Bacteria; p__Proteobacteria; Unclassified; Unclassified; Unclassified; Unclassified; Unclassified
	OTU447	4	3	0	11	0	14	3	10	0	6	3	1	6	5	1	4	0	2	k__Bacteria; Unclassified; Unclassified; Unclassified; Unclassified; Unclassified; Unclassified
	OTU448	1	5	4	6	5	5	7	0	4	0	2	3	0	2	1	0	3	2	k__Bacteria; Unclassified; Unclassified; Unclassified; Unclassified; Unclassified; Unclassified
	OTU449	0	0	0	0	0	0	0	30	0	26	6	0	0	1	5	0	4	0	k__Bacteria; p__Proteobacteria; Unclassified; Unclassified; Unclassified; Unclassified; Unclassified
	OTU45	51	19	13	53	99	92	103	83	148	48	136	81	161	49	89	70	116	40	k__Bacteria; p__Proteobacteria; c__Alphaproteobacteria; o__Rhizobiales; Unclassified; Unclassified; Unclassified
	OTU450	0	1	9	17	3	4	5	3	10	7	2	12	6	0	0	6	2	3	k__Bacteria; p__Proteobacteria; Unclassified; Unclassified; Unclassified; Unclassified; Unclassified
	OTU451	0	2	0	1	0	0	3	11	9	0	4	4	0	0	4	24	2	33	k__Bacteria; p__Proteobacteria; c__Alphaproteobacteria; o__Rhizobiales; Unclassified; Unclassified; Unclassified
	OTU452	0	5	12	4	5	5	1	0	0	0	2	3	1	3	0	2	1	8	k__Bacteria; Unclassified; Unclassified; Unclassified; Unclassified; Unclassified; Unclassified
	OTU453	1	10	4	4	9	7	3	1	2	0	1	2	1	6	1	2	1	2	k__Bacteria; Unclassified; Unclassified; Unclassified; Unclassified; Unclassified; Unclassified
	OTU454	0	0	0	0	0	0	0	4	9	13	0	0	1	25	32	0	0	0	k__Bacteria; p__Proteobacteria; Unclassified; Unclassified; Unclassified; Unclassified; Unclassified
	OTU455	12	5	4	7	5	6	7	8	1	3	3	2	1	0	2	4	4	3	k__Bacteria; p__Proteobacteria; c__Alphaproteobacteria; o__Rhizobiales; Unclassified; Unclassified; Unclassified
	OTU456	34	32	18	14	0	1	16	12	5	17	4	14	8	10	2	16	7	1	k__Bacteria; p__Proteobacteria; c__Alphaproteobacteria; o__Rhizobiales; f__Bradyrhizobiaceae; Unclassified; Unclassified
	OTU457	4	3	0	4	6	1	15	9	8	0	2	1	1	1	13	0	2	7	k__Bacteria; p__Proteobacteria; c__Alphaproteobacteria; o__Rhizobiales; f__Phyllobacteriaceae; g__Mesorhizobium; Unclassified
	OTU458	17	15	8	3	8	7	12	12	15	2	5	10	8	9	12	22	13	6	k__Bacteria; p__Proteobacteria; c__Alphaproteobacteria; o__Rhizobiales; Unclassified; Unclassified; Unclassified
	OTU459	1	1	5	7	7	2	7	2	0	0	0	2	0	2	2	2	5	7	k__Bacteria; Unclassified; Unclassified; Unclassified; Unclassified; Unclassified; Unclassified
	OTU46	38	25	1	101	63	181	21	18	13	45	16	40	36	34	30	81	37	0	k__Bacteria; p__Proteobacteria; Unclassified; Unclassified; Unclassified; Unclassified; Unclassified
	OTU460	0	1	7	5	6	2	0	16	17	7	7	17	4	2	16	10	2	0	k__Bacteria; p__Proteobacteria; c__Alphaproteobacteria; Unclassified; Unclassified; Unclassified; Unclassified
	OTU461	0	0	0	0	0	0	0	0	0	6	0	0	0	0	8	54	0	9	k__Bacteria; p__Proteobacteria; c__Alphaproteobacteria; Unclassified; Unclassified; Unclassified; Unclassified
	OTU462	18	14	52	54	38	102	29	92	15	60	22	52	28	59	14	23	19	15	k__Bacteria; p__Proteobacteria; Unclassified; Unclassified; Unclassified; Unclassified; Unclassified
	OTU463	0	5	9	4	8	13	1	1	4	1	1	4	3	1	1	0	1	1	k__Bacteria; Unclassified; Unclassified; Unclassified; Unclassified; Unclassified; Unclassified
	OTU464	1	0	7	3	0	1	2	2	8	0	5	5	9	4	8	3	6	1	k__Bacteria; p__Proteobacteria; c__Alphaproteobacteria; o__Rhizobiales; Unclassified; Unclassified; Unclassified
	OTU465	0	15	61	22	1	10	16	5	23	8	15	11	4	6	9	0	25	0	k__Bacteria; p__Proteobacteria; c__Alphaproteobacteria; Unclassified; Unclassified; Unclassified; Unclassified
	OTU466	0	12	16	3	0	0	8	0	11	0	0	1	0	7	12	8	0	0	k__Bacteria; p__Proteobacteria; Unclassified; Unclassified; Unclassified; Unclassified; Unclassified
	OTU467	0	0	31	2	1	3	0	17	8	1	0	6	4	4	0	2	0	0	k__Bacteria; p__Proteobacteria; c__Alphaproteobacteria; o__Rhizobiales; Unclassified; Unclassified; Unclassified
	OTU468	0	22	0	0	0	0	0	0	0	0	0	0	45	4	0	0	0	0	k__Bacteria; p__Proteobacteria; Unclassified; Unclassified; Unclassified; Unclassified; Unclassified
	OTU469	0	14	26	0	0	0	13	0	3	6	12	18	13	43	30	15	0	0	k__Bacteria; p__Proteobacteria; Unclassified; Unclassified; Unclassified; Unclassified; Unclassified
	OTU47	262	151	296	223	265	269	90	113	95	158	169	165	228	165	148	120	297	260	k__Bacteria; p__Proteobacteria; Unclassified; Unclassified; Unclassified; Unclassified; Unclassified
	OTU470	0	0	0	0	0	0	0	14	5	0	0	0	0	0	59	15	2	11	k__Bacteria; p__Proteobacteria; c__Alphaproteobacteria; o__Rhizobiales; f__Rhizobiaceae; Unclassified; Unclassified
	OTU471	14	16	0	18	11	20	0	34	0	13	3	1	0	4	0	18	0	0	k__Bacteria; p__Proteobacteria; c__Alphaproteobacteria; o__Rhizobiales; f__Bradyrhizobiaceae; Unclassified; Unclassified
	OTU472	16	6	22	0	31	4	40	19	5	12	0	5	5	2	4	1	8	0	k__Bacteria; p__Proteobacteria; c__Alphaproteobacteria; o__Rhizobiales; f__Rhizobiaceae; g__Rhizobium; s__Rhizobium_etli_CFN_42
	OTU473	1	3	2	12	9	4	7	2	0	0	0	4	2	2	4	2	1	7	Unassigned; Unassigned; Unassigned; Unassigned; Unassigned; Unassigned; Unassigned
	OTU474	0	0	0	0	4	8	0	7	66	26	65	25	0	0	36	9	0	13	k__Bacteria; p__Proteobacteria; c__Alphaproteobacteria; Unclassified; Unclassified; Unclassified; Unclassified
	OTU475	0	0	0	9	0	0	0	2	0	6	16	9	1	2	0	26	0	0	k__Bacteria; p__Proteobacteria; c__Alphaproteobacteria; o__Rhizobiales; f__Bradyrhizobiaceae; Unclassified; Unclassified
	OTU476	0	2	9	1	0	1	3	9	0	2	0	0	0	0	1	0	46	2	k__Bacteria; p__Proteobacteria; Unclassified; Unclassified; Unclassified; Unclassified; Unclassified
	OTU477	5	15	14	8	4	11	7	2	7	5	3	6	6	9	3	0	1	1	k__Bacteria; Unclassified; Unclassified; Unclassified; Unclassified; Unclassified; Unclassified
	OTU478	2	6	1	3	5	4	2	3	4	2	4	4	4	6	4	1	1	0	k__Bacteria; Unclassified; Unclassified; Unclassified; Unclassified; Unclassified; Unclassified
	OTU479	0	2	3	0	2	4	3	15	6	8	6	2	1	1	9	0	8	1	k__Bacteria; p__Proteobacteria; Unclassified; Unclassified; Unclassified; Unclassified; Unclassified
	OTU48	345	366	178	103	62	89	86	91	43	47	17	33	100	130	75	137	204	175	k__Bacteria; p__Proteobacteria; c__Alphaproteobacteria; o__Rhizobiales; Unclassified; Unclassified; Unclassified
	OTU480	12	2	0	7	4	0	10	16	18	19	5	11	8	11	23	40	3	6	k__Bacteria; p__Proteobacteria; c__Alphaproteobacteria; o__Rhizobiales; f__Phyllobacteriaceae; g__Mesorhizobium; Unclassified
	OTU481	0	7	0	0	11	0	4	0	2	2	25	2	8	0	4	1	2	4	k__Bacteria; Unclassified; Unclassified; Unclassified; Unclassified; Unclassified; Unclassified
	OTU482	1	1	7	4	3	1	17	10	2	8	8	8	10	12	3	1	16	13	k__Bacteria; p__Proteobacteria; c__Alphaproteobacteria; o__Rhizobiales; Unclassified; Unclassified; Unclassified
	OTU483	2	3	9	8	5	3	4	1	3	1	3	3	0	8	1	6	0	4	k__Bacteria; Unclassified; Unclassified; Unclassified; Unclassified; Unclassified; Unclassified
	OTU484	3	5	0	4	0	39	19	19	21	24	56	48	33	22	97	74	46	128	k__Bacteria; p__Proteobacteria; c__Alphaproteobacteria; o__Rhizobiales; Unclassified; Unclassified; Unclassified
	OTU485	0	0	0	0	0	0	0	0	0	0	68	0	0	0	0	0	6	0	k__Bacteria; p__Proteobacteria; c__Alphaproteobacteria; Unclassified; Unclassified; Unclassified; Unclassified
	OTU486	0	23	0	0	0	0	0	13	33	9	23	22	1	0	14	33	1	0	k__Bacteria; p__Proteobacteria; c__Alphaproteobacteria; o__Rhizobiales; Unclassified; Unclassified; Unclassified
	OTU487	0	0	0	0	0	0	1	16	0	0	4	0	0	7	5	9	3	23	k__Bacteria; p__Proteobacteria; c__Alphaproteobacteria; o__Rhizobiales; f__Bradyrhizobiaceae; g__Bosea; s__Bosea_sp._MF18
	OTU488	0	0	70	0	0	6	0	0	4	0	1	2	1	0	4	0	0	0	k__Bacteria; p__Proteobacteria; Unclassified; Unclassified; Unclassified; Unclassified; Unclassified
	OTU489	0	0	0	4	8	0	1	3	5	9	9	0	0	1	0	4	9	0	k__Bacteria; p__Proteobacteria; c__Alphaproteobacteria; Unclassified; Unclassified; Unclassified; Unclassified
	OTU49	224	175	121	110	63	89	70	166	48	58	76	39	78	66	101	84	97	67	k__Bacteria; p__Proteobacteria; c__Alphaproteobacteria; o__Rhizobiales; f__Bradyrhizobiaceae; Unclassified; Unclassified
	OTU490	0	0	0	0	40	0	2	0	3	0	9	4	0	0	0	5	9	4	k__Bacteria; p__Proteobacteria; Unclassified; Unclassified; Unclassified; Unclassified; Unclassified
	OTU491	0	16	2	0	4	7	3	0	2	0	1	2	3	1	1	5	8	0	k__Bacteria; Unclassified; Unclassified; Unclassified; Unclassified; Unclassified; Unclassified
	OTU492	0	4	0	0	0	0	5	5	3	1	0	0	2	3	7	18	11	0	k__Bacteria; p__Proteobacteria; c__Alphaproteobacteria; o__Rhizobiales; Unclassified; Unclassified; Unclassified
	OTU493	17	4	0	2	7	6	0	15	1	12	19	5	9	4	6	0	0	3	k__Bacteria; p__Proteobacteria; c__Alphaproteobacteria; Unclassified; Unclassified; Unclassified; Unclassified
	OTU494	7	14	0	9	4	0	8	6	4	0	9	17	0	2	1	14	15	2	k__Bacteria; p__Proteobacteria; c__Alphaproteobacteria; o__Rhizobiales; Unclassified; Unclassified; Unclassified
	OTU495	8	0	0	0	0	0	3	5	0	0	0	0	0	0	10	7	3	8	k__Bacteria; p__Proteobacteria; Unclassified; Unclassified; Unclassified; Unclassified; Unclassified
	OTU496	21	23	20	7	12	10	14	15	19	49	38	21	13	35	50	34	31	2	k__Bacteria; p__Proteobacteria; c__Alphaproteobacteria; o__Rhizobiales; f__Bradyrhizobiaceae; g__Bradyrhizobium; Unclassified
	OTU497	3	4	1	1	2	4	9	9	2	6	1	1	1	6	4	4	16	0	k__Bacteria; p__Proteobacteria; c__Alphaproteobacteria; o__Rhizobiales; f__Bradyrhizobiaceae; g__Bradyrhizobium; Unclassified
	OTU498	6	3	3	1	4	0	3	5	4	0	4	2	0	3	8	2	8	4	k__Bacteria; p__Proteobacteria; c__Alphaproteobacteria; o__Rhizobiales; f__Bradyrhizobiaceae; Unclassified; Unclassified
	OTU499	0	42	0	17	7	3	17	0	76	15	4	1	28	10	0	6	0	2	k__Bacteria; p__Proteobacteria; c__Betaproteobacteria; o__Burkholderiales; f__Alcaligenaceae; Unclassified; Unclassified
	OTU5	100	158	110	304	505	615	1103	1163	968	1008	881	721	1664	1845	2314	917	1215	1834	k__Bacteria; p__Proteobacteria; Unclassified; Unclassified; Unclassified; Unclassified; Unclassified
	OTU50	0	0	10	0	0	1	6	8	4	62	31	76	291	227	223	201	111	222	k__Bacteria; p__Proteobacteria; Unclassified; Unclassified; Unclassified; Unclassified; Unclassified
	OTU500	0	14	8	4	7	0	0	0	15	10	1	0	2	5	0	0	0	0	k__Bacteria; p__Proteobacteria; c__Alphaproteobacteria; Unclassified; Unclassified; Unclassified; Unclassified
	OTU501	13	14	11	8	0	3	26	13	2	14	31	10	36	3	0	17	2	0	k__Bacteria; p__Proteobacteria; c__Alphaproteobacteria; o__Rhizobiales; Unclassified; Unclassified; Unclassified
	OTU502	0	0	0	2	0	0	16	9	12	5	57	19	12	5	12	40	7	4	k__Bacteria; p__Proteobacteria; c__Alphaproteobacteria; o__Rhizobiales; Unclassified; Unclassified; Unclassified
	OTU503	0	0	0	0	0	0	3	5	0	2	18	2	3	8	9	15	28	32	k__Bacteria; p__Proteobacteria; c__Alphaproteobacteria; o__Rhizobiales; Unclassified; Unclassified; Unclassified
	OTU504	0	12	0	8	0	0	10	0	0	0	2	3	0	4	20	0	0	12	k__Bacteria; p__Proteobacteria; c__Alphaproteobacteria; o__Rhizobiales; Unclassified; Unclassified; Unclassified
	OTU505	0	0	0	0	13	5	3	4	2	0	0	3	6	0	13	6	0	2	k__Bacteria; p__Proteobacteria; c__Alphaproteobacteria; o__Rhizobiales; Unclassified; Unclassified; Unclassified
	OTU506	7	7	5	0	7	3	8	2	2	1	1	9	3	4	9	15	0	0	k__Bacteria; Unclassified; Unclassified; Unclassified; Unclassified; Unclassified; Unclassified
	OTU507	1	6	6	3	0	0	0	7	29	0	0	0	0	4	0	0	0	2	k__Bacteria; p__Proteobacteria; c__Alphaproteobacteria; o__Rhodobacterales; f__Rhodobacteraceae; g__Paracoccus; Unclassified
	OTU508	1	8	7	2	4	2	5	4	1	3	3	1	0	3	0	1	0	0	k__Bacteria; Unclassified; Unclassified; Unclassified; Unclassified; Unclassified; Unclassified
	OTU509	1	0	3	12	2	5	5	4	0	1	0	0	2	2	0	7	1	0	k__Bacteria; Unclassified; Unclassified; Unclassified; Unclassified; Unclassified; Unclassified
	OTU51	85	45	131	78	67	62	32	96	91	119	86	35	93	105	167	218	142	108	k__Bacteria; p__Proteobacteria; Unclassified; Unclassified; Unclassified; Unclassified; Unclassified
	OTU510	0	8	0	8	0	14	3	0	3	6	6	0	2	4	0	0	0	0	k__Bacteria; p__Proteobacteria; c__Alphaproteobacteria; o__Rhizobiales; Unclassified; Unclassified; Unclassified
	OTU511	0	0	0	0	0	13	0	0	10	3	7	32	0	0	5	0	0	0	k__Bacteria; p__Proteobacteria; Unclassified; Unclassified; Unclassified; Unclassified; Unclassified
	OTU512	0	0	0	0	0	0	0	0	6	0	0	0	0	0	0	0	36	17	k__Bacteria; p__Proteobacteria; Unclassified; Unclassified; Unclassified; Unclassified; Unclassified
	OTU513	46	29	29	7	10	5	19	10	4	5	7	7	24	9	16	8	8	4	k__Bacteria; p__Proteobacteria; c__Alphaproteobacteria; o__Rhizobiales; f__Bradyrhizobiaceae; g__Bradyrhizobium; Unclassified
	OTU514	15	12	0	1	1	5	8	18	9	1	7	0	0	10	0	0	1	0	k__Bacteria; p__Proteobacteria; c__Alphaproteobacteria; o__Rhizobiales; Unclassified; Unclassified; Unclassified
	OTU515	5	10	1	10	11	0	20	0	0	0	4	3	23	0	4	6	0	5	k__Bacteria; p__Proteobacteria; c__Alphaproteobacteria; o__Rhizobiales; f__Bradyrhizobiaceae; Unclassified; Unclassified
	OTU516	7	5	5	8	0	5	23	5	1	5	4	2	7	5	0	12	7	2	k__Bacteria; Unclassified; Unclassified; Unclassified; Unclassified; Unclassified; Unclassified
	OTU518	2	3	8	6	9	4	2	6	4	0	3	1	3	3	8	6	2	1	k__Bacteria; Unclassified; Unclassified; Unclassified; Unclassified; Unclassified; Unclassified
	OTU519	0	0	0	9	7	9	0	0	0	0	6	5	9	0	0	21	0	0	k__Bacteria; p__Proteobacteria; c__Alphaproteobacteria; o__Rhizobiales; Unclassified; Unclassified; Unclassified
	OTU52	100	294	108	233	252	394	568	645	909	987	1568	991	877	699	795	78	21	111	k__Bacteria; p__Proteobacteria; Unclassified; Unclassified; Unclassified; Unclassified; Unclassified
	OTU520	10	0	0	0	0	0	0	0	0	0	0	0	4	9	5	12	7	34	k__Bacteria; p__Proteobacteria; c__Alphaproteobacteria; o__Rhizobiales; Unclassified; Unclassified; Unclassified
	OTU521	17	4	7	15	4	12	8	5	0	1	1	2	8	1	10	7	10	9	k__Bacteria; Unclassified; Unclassified; Unclassified; Unclassified; Unclassified; Unclassified
	OTU522	8	6	3	4	6	0	3	4	0	3	3	3	0	1	0	16	2	0	k__Bacteria; p__Proteobacteria; Unclassified; Unclassified; Unclassified; Unclassified; Unclassified
	OTU523	7	6	5	12	16	16	3	13	11	9	8	4	13	7	9	16	6	4	k__Bacteria; p__Proteobacteria; c__Alphaproteobacteria; o__Rhizobiales; f__Bradyrhizobiaceae; Unclassified; Unclassified
	OTU524	9	6	1	3	7	11	11	7	8	2	13	6	6	11	9	3	2	0	k__Bacteria; p__Proteobacteria; c__Alphaproteobacteria; o__Rhizobiales; Unclassified; Unclassified; Unclassified
	OTU525	0	14	0	10	7	6	1	14	5	2	9	3	6	1	6	3	0	0	k__Bacteria; p__Proteobacteria; c__Alphaproteobacteria; Unclassified; Unclassified; Unclassified; Unclassified
	OTU526	0	4	0	5	0	3	0	0	17	0	12	10	3	8	17	11	3	4	k__Bacteria; p__Proteobacteria; c__Alphaproteobacteria; o__Rhizobiales; Unclassified; Unclassified; Unclassified
	OTU527	0	0	5	4	1	24	6	4	29	33	14	8	9	7	22	22	25	5	k__Bacteria; p__Proteobacteria; c__Alphaproteobacteria; o__Rhizobiales; f__Bradyrhizobiaceae; g__Bradyrhizobium; Unclassified
	OTU528	11	5	25	5	0	2	12	5	11	6	6	5	3	4	4	3	0	0	k__Bacteria; p__Proteobacteria; c__Alphaproteobacteria; o__Rhodobacterales; f__Rhodobacteraceae; g__Rhodobacter; Unclassified
	OTU529	3	6	9	13	9	6	9	3	2	2	2	1	3	3	0	2	0	1	k__Bacteria; Unclassified; Unclassified; Unclassified; Unclassified; Unclassified; Unclassified
	OTU53	638	438	442	313	211	216	254	330	110	283	235	156	161	306	229	234	170	40	k__Bacteria; p__Proteobacteria; c__Alphaproteobacteria; o__Rhizobiales; f__Bradyrhizobiaceae; g__Bradyrhizobium; s__Bradyrhizobium_sp._GSM-471
	OTU530	4	4	0	0	0	0	2	0	0	4	0	3	5	4	0	10	24	4	k__Bacteria; p__Proteobacteria; c__Alphaproteobacteria; o__Rhizobiales; Unclassified; Unclassified; Unclassified
	OTU531	3	5	7	14	8	9	9	0	4	2	2	6	2	17	3	1	1	0	k__Bacteria; Unclassified; Unclassified; Unclassified; Unclassified; Unclassified; Unclassified
	OTU532	0	0	0	0	0	0	0	0	0	17	0	3	0	1	22	0	0	11	k__Bacteria; p__Proteobacteria; c__Alphaproteobacteria; o__Rhizobiales; f__Phyllobacteriaceae; g__Mesorhizobium; s__Mesorhizobium_sp._4FB11
	OTU533	0	18	0	3	0	8	0	8	4	21	11	2	0	3	7	3	7	7	k__Bacteria; p__Proteobacteria; Unclassified; Unclassified; Unclassified; Unclassified; Unclassified
	OTU534	0	4	9	0	1	40	3	7	17	8	21	20	8	3	41	14	0	43	k__Bacteria; p__Proteobacteria; Unclassified; Unclassified; Unclassified; Unclassified; Unclassified
	OTU535	0	1	0	0	1	7	0	2	25	8	6	6	7	3	31	9	1	15	k__Bacteria; p__Proteobacteria; c__Alphaproteobacteria; o__Rhizobiales; f__Phyllobacteriaceae; g__Mesorhizobium; s__Mesorhizobium_sp._4FB11
	OTU536	0	13	25	0	2	25	0	0	6	3	2	8	1	13	10	3	11	6	k__Bacteria; p__Proteobacteria; c__Alphaproteobacteria; o__Rhizobiales; f__Bradyrhizobiaceae; Unclassified; Unclassified
	OTU537	0	0	0	7	27	0	8	10	36	5	74	0	4	7	1	11	0	0	k__Bacteria; p__Proteobacteria; Unclassified; Unclassified; Unclassified; Unclassified; Unclassified
	OTU538	0	0	0	3	4	5	10	5	0	2	16	10	0	0	4	2	7	0	k__Bacteria; p__Proteobacteria; c__Alphaproteobacteria; o__Rhizobiales; Unclassified; Unclassified; Unclassified
	OTU539	0	18	0	0	0	0	0	2	1	0	1	11	3	18	1	7	5	0	k__Bacteria; p__Proteobacteria; c__Alphaproteobacteria; o__Rhizobiales; Unclassified; Unclassified; Unclassified
	OTU54	147	89	113	61	77	57	128	124	79	82	82	61	55	57	95	123	87	139	k__Bacteria; p__Proteobacteria; c__Alphaproteobacteria; o__Rhizobiales; Unclassified; Unclassified; Unclassified
	OTU541	0	0	0	0	0	6	0	4	27	0	0	0	0	0	24	0	0	0	k__Bacteria; p__Proteobacteria; c__Alphaproteobacteria; o__Rhizobiales; f__Phyllobacteriaceae; g__Mesorhizobium; s__Mesorhizobium_sp._4FB11
	OTU542	11	0	0	0	0	0	0	0	0	20	5	30	0	0	0	0	7	0	k__Bacteria; p__Proteobacteria; c__Alphaproteobacteria; o__Rhizobiales; Unclassified; Unclassified; Unclassified
	OTU543	5	8	0	5	3	0	5	12	0	12	1	3	4	5	0	0	3	0	k__Bacteria; p__Proteobacteria; c__Alphaproteobacteria; o__Rhizobiales; Unclassified; Unclassified; Unclassified
	OTU544	6	11	7	10	8	20	5	3	5	4	1	6	7	8	5	7	5	1	k__Bacteria; Unclassified; Unclassified; Unclassified; Unclassified; Unclassified; Unclassified
	OTU545	1	12	6	10	10	8	9	7	5	0	1	1	1	6	3	2	1	3	k__Bacteria; Unclassified; Unclassified; Unclassified; Unclassified; Unclassified; Unclassified
	OTU546	0	6	52	0	0	0	0	0	0	0	0	1	3	1	1	4	0	0	k__Bacteria; p__Proteobacteria; c__Alphaproteobacteria; o__Rhizobiales; Unclassified; Unclassified; Unclassified
	OTU547	0	0	0	0	0	0	0	0	14	5	9	3	0	0	21	11	0	1	k__Bacteria; p__Proteobacteria; c__Alphaproteobacteria; o__Rhizobiales; f__Phyllobacteriaceae; g__Mesorhizobium; s__Mesorhizobium_sp._4FB11
	OTU548	0	2	1	0	0	2	5	0	13	0	53	18	0	0	10	0	0	3	k__Bacteria; p__Proteobacteria; c__Alphaproteobacteria; Unclassified; Unclassified; Unclassified; Unclassified
	OTU549	0	0	0	57	5	0	0	0	0	9	7	2	0	0	0	30	0	0	k__Bacteria; p__Proteobacteria; c__Alphaproteobacteria; o__Rhizobiales; f__Bradyrhizobiaceae; g__Bradyrhizobium; Unclassified
	OTU55	0	16	9	53	41	68	47	141	33	71	85	103	46	86	139	81	205	226	k__Bacteria; p__Proteobacteria; Unclassified; Unclassified; Unclassified; Unclassified; Unclassified
	OTU550	0	0	0	0	0	0	0	0	0	3	1	9	9	15	4	12	35	24	k__Bacteria; p__Proteobacteria; c__Alphaproteobacteria; o__Rhizobiales; Unclassified; Unclassified; Unclassified
	OTU551	0	0	0	0	0	0	0	8	0	0	0	0	6	0	0	39	0	0	k__Bacteria; p__Proteobacteria; Unclassified; Unclassified; Unclassified; Unclassified; Unclassified
	OTU552	1	6	5	12	7	15	5	1	9	8	0	5	6	1	17	2	21	11	k__Bacteria; p__Proteobacteria; c__Alphaproteobacteria; o__Rhizobiales; f__Bradyrhizobiaceae; Unclassified; Unclassified
	OTU553	0	0	11	9	6	0	0	0	0	10	0	0	0	0	9	0	2	3	k__Bacteria; p__Proteobacteria; c__Alphaproteobacteria; o__Rhizobiales; Unclassified; Unclassified; Unclassified
	OTU554	1	9	2	9	2	1	4	6	0	1	1	2	7	1	2	0	5	2	k__Bacteria; Unclassified; Unclassified; Unclassified; Unclassified; Unclassified; Unclassified
	OTU555	0	0	0	6	0	10	12	15	0	4	0	0	1	1	2	0	0	0	k__Bacteria; p__Proteobacteria; c__Alphaproteobacteria; o__Rhizobiales; f__Phyllobacteriaceae; g__Mesorhizobium; Unclassified
	OTU556	0	4	9	2	4	5	5	1	2	1	0	2	3	0	2	0	2	3	k__Bacteria; Unclassified; Unclassified; Unclassified; Unclassified; Unclassified; Unclassified
	OTU557	0	0	0	1	0	5	0	1	7	0	6	4	4	2	4	7	3	2	k__Bacteria; p__Proteobacteria; c__Alphaproteobacteria; o__Rhizobiales; Unclassified; Unclassified; Unclassified
	OTU559	0	0	0	13	0	0	0	0	4	0	0	13	0	4	12	7	7	0	k__Bacteria; Unclassified; Unclassified; Unclassified; Unclassified; Unclassified; Unclassified
	OTU56	121	52	44	56	89	49	76	134	130	61	81	61	27	130	179	143	164	102	k__Bacteria; p__Proteobacteria; c__Alphaproteobacteria; o__Rhizobiales; Unclassified; Unclassified; Unclassified
	OTU560	0	29	3	8	1	1	0	3	2	1	0	10	10	1	5	15	3	2	k__Bacteria; p__Proteobacteria; c__Alphaproteobacteria; o__Rhizobiales; Unclassified; Unclassified; Unclassified
	OTU561	0	0	22	0	0	5	19	6	3	0	0	10	2	8	2	6	14	9	k__Bacteria; p__Proteobacteria; Unclassified; Unclassified; Unclassified; Unclassified; Unclassified
	OTU562	32	0	7	7	8	4	5	1	0	28	0	2	0	2	0	0	1	1	k__Bacteria; p__Proteobacteria; c__Alphaproteobacteria; o__Rhizobiales; f__Bradyrhizobiaceae; Unclassified; Unclassified
	OTU563	0	0	13	0	0	0	0	0	0	9	0	0	0	0	24	0	0	1	k__Bacteria; p__Proteobacteria; Unclassified; Unclassified; Unclassified; Unclassified; Unclassified
	OTU564	0	0	0	1	0	0	0	4	0	8	0	0	12	2	0	9	8	0	k__Bacteria; p__Proteobacteria; Unclassified; Unclassified; Unclassified; Unclassified; Unclassified
	OTU565	0	0	0	3	1	0	1	9	6	3	8	0	4	4	9	14	2	6	k__Bacteria; p__Proteobacteria; c__Alphaproteobacteria; o__Rhizobiales; Unclassified; Unclassified; Unclassified
	OTU566	3	7	12	3	3	4	2	3	1	0	5	3	1	5	0	2	5	6	Unassigned; Unassigned; Unassigned; Unassigned; Unassigned; Unassigned; Unassigned
	OTU567	0	0	0	0	0	11	0	7	0	9	0	50	0	0	0	0	0	0	k__Bacteria; p__Proteobacteria; c__Alphaproteobacteria; o__Rhizobiales; f__Bradyrhizobiaceae; Unclassified; Unclassified
	OTU568	0	0	14	0	0	31	0	0	10	0	0	17	0	0	23	0	0	6	k__Bacteria; p__Proteobacteria; Unclassified; Unclassified; Unclassified; Unclassified; Unclassified
	OTU569	0	0	0	4	0	7	5	0	0	0	0	0	9	0	8	13	0	6	k__Bacteria; p__Proteobacteria; c__Alphaproteobacteria; o__Rhizobiales; f__Bradyrhizobiaceae; Unclassified; Unclassified
	OTU57	65	46	22	76	57	57	29	42	24	28	37	45	31	28	32	25	82	112	k__Bacteria; p__bacterium_enrichment_culture_clone_B-MYnirK1; c__bacterium_enrichment_culture_clone_B-MYnirK1; o__bacterium_enrichment_culture_clone_B-MYnirK1; f__bacterium_enrichment_culture_clone_B-MYnirK1; g__bacterium_enrichment_culture_clone_B-MYnirK1; s__bacterium_enrichment_culture_clone_B-MYnirK1
	OTU570	0	0	0	39	0	0	1	0	1	0	0	0	10	0	0	25	0	0	k__Bacteria; p__Proteobacteria; c__Alphaproteobacteria; o__Rhizobiales; f__Bradyrhizobiaceae; Unclassified; Unclassified
	OTU571	27	14	12	4	6	2	23	3	2	16	0	8	4	26	4	7	16	18	k__Bacteria; p__Proteobacteria; Unclassified; Unclassified; Unclassified; Unclassified; Unclassified
	OTU572	0	0	11	0	0	52	0	2	12	3	17	1	4	1	58	23	3	66	k__Bacteria; p__Proteobacteria; c__Alphaproteobacteria; o__Rhizobiales; Unclassified; Unclassified; Unclassified
	OTU573	0	1	0	10	12	6	0	2	0	13	12	3	3	2	0	3	0	0	k__Bacteria; p__Proteobacteria; c__Alphaproteobacteria; o__Rhizobiales; f__Bradyrhizobiaceae; Unclassified; Unclassified
	OTU574	1	1	1	10	2	1	1	1	1	2	5	7	1	1	1	3	0	6	k__Bacteria; Unclassified; Unclassified; Unclassified; Unclassified; Unclassified; Unclassified
	OTU575	0	10	9	8	2	6	7	0	3	0	3	0	2	2	6	1	0	0	k__Bacteria; Unclassified; Unclassified; Unclassified; Unclassified; Unclassified; Unclassified
	OTU576	0	0	0	0	0	4	3	4	29	0	12	1	7	3	3	29	7	9	k__Bacteria; p__Proteobacteria; c__Alphaproteobacteria; o__Rhizobiales; Unclassified; Unclassified; Unclassified
	OTU577	0	43	0	0	3	7	7	27	11	35	9	64	8	10	73	34	33	28	k__Bacteria; p__Proteobacteria; c__Alphaproteobacteria; o__Rhizobiales; Unclassified; Unclassified; Unclassified
	OTU578	0	0	0	0	0	6	0	0	0	0	0	0	0	10	33	0	0	3	k__Bacteria; p__Proteobacteria; c__Alphaproteobacteria; o__Rhizobiales; f__Hyphomicrobiaceae; g__Hyphomicrobium; s__Hyphomicrobium_nitrativorans_NL23
	OTU579	33	14	36	2	4	0	1	19	6	31	4	4	5	21	7	12	10	6	k__Bacteria; p__Proteobacteria; Unclassified; Unclassified; Unclassified; Unclassified; Unclassified
	OTU58	1	0	0	3	24	11	88	23	84	16	9	63	14	10	42	243	214	312	k__Bacteria; p__Proteobacteria; c__Alphaproteobacteria; o__Rhizobiales; f__Rhizobiaceae; Unclassified; Unclassified
	OTU580	9	0	0	1	9	9	1	37	5	12	7	12	0	9	12	8	19	1	k__Bacteria; p__bacterium_enrichment_culture_clone_B-MYnirK1; c__bacterium_enrichment_culture_clone_B-MYnirK1; o__bacterium_enrichment_culture_clone_B-MYnirK1; f__bacterium_enrichment_culture_clone_B-MYnirK1; g__bacterium_enrichment_culture_clone_B-MYnirK1; s__bacterium_enrichment_culture_clone_B-MYnirK1
	OTU581	0	6	9	63	0	0	9	0	33	0	0	9	0	2	19	0	0	0	k__Bacteria; p__Proteobacteria; c__Alphaproteobacteria; Unclassified; Unclassified; Unclassified; Unclassified
	OTU582	0	0	0	6	4	3	12	0	8	7	18	7	6	1	0	24	28	49	k__Bacteria; p__Proteobacteria; c__Alphaproteobacteria; o__Rhizobiales; Unclassified; Unclassified; Unclassified
	OTU583	2	5	1	2	4	3	7	1	10	3	13	10	9	11	34	21	8	9	k__Bacteria; p__Proteobacteria; Unclassified; Unclassified; Unclassified; Unclassified; Unclassified
	OTU584	0	11	12	4	0	5	22	0	12	4	23	0	0	1	21	2	1	3	k__Bacteria; p__Proteobacteria; Unclassified; Unclassified; Unclassified; Unclassified; Unclassified
	OTU585	0	0	0	0	7	2	0	0	6	0	10	4	0	1	0	5	5	9	k__Bacteria; p__Proteobacteria; c__Alphaproteobacteria; o__Rhizobiales; Unclassified; Unclassified; Unclassified
	OTU586	8	12	2	14	17	16	10	5	5	5	10	2	0	22	8	19	14	0	k__Bacteria; p__bacterium_enrichment_culture_clone_B-MYnirK1; c__bacterium_enrichment_culture_clone_B-MYnirK1; o__bacterium_enrichment_culture_clone_B-MYnirK1; f__bacterium_enrichment_culture_clone_B-MYnirK1; g__bacterium_enrichment_culture_clone_B-MYnirK1; s__bacterium_enrichment_culture_clone_B-MYnirK1
	OTU587	0	12	5	7	11	6	4	9	1	0	4	5	4	2	6	9	0	0	k__Bacteria; Unclassified; Unclassified; Unclassified; Unclassified; Unclassified; Unclassified
	OTU588	12	0	16	0	7	0	0	0	0	0	0	0	23	5	0	0	8	0	k__Bacteria; p__Proteobacteria; c__Alphaproteobacteria; Unclassified; Unclassified; Unclassified; Unclassified
	OTU589	0	0	16	0	0	0	0	0	0	0	0	0	0	7	5	7	2	11	k__Bacteria; p__Proteobacteria; c__Alphaproteobacteria; o__Rhizobiales; Unclassified; Unclassified; Unclassified
	OTU59	53	135	121	50	65	34	61	63	60	46	54	36	41	57	16	35	65	14	k__Bacteria; p__Proteobacteria; Unclassified; Unclassified; Unclassified; Unclassified; Unclassified
	OTU590	1	12	8	17	8	25	4	26	35	15	8	11	16	16	16	31	14	5	k__Bacteria; p__Proteobacteria; c__Alphaproteobacteria; o__Rhizobiales; f__Bradyrhizobiaceae; Unclassified; Unclassified
	OTU591	21	3	17	3	0	0	13	3	0	4	5	0	3	3	0	0	10	0	k__Bacteria; p__Proteobacteria; c__Alphaproteobacteria; o__Rhizobiales; f__Bradyrhizobiaceae; Unclassified; Unclassified
	OTU592	3	0	3	13	8	2	2	3	0	2	1	2	1	1	1	0	2	0	k__Bacteria; p__Proteobacteria; c__Alphaproteobacteria; o__Rhizobiales; Unclassified; Unclassified; Unclassified
	OTU593	0	7	0	0	0	3	4	0	13	19	0	0	14	5	0	9	0	13	k__Bacteria; p__Proteobacteria; c__Betaproteobacteria; o__Burkholderiales; f__Alcaligenaceae; Unclassified; Unclassified
	OTU594	0	2	0	1	4	14	11	12	21	7	12	4	1	2	2	0	5	5	k__Bacteria; p__Proteobacteria; Unclassified; Unclassified; Unclassified; Unclassified; Unclassified
	OTU595	2	8	2	4	8	5	1	0	2	1	2	3	0	3	4	1	0	0	k__Bacteria; Unclassified; Unclassified; Unclassified; Unclassified; Unclassified; Unclassified
	OTU597	0	0	0	0	5	16	0	0	0	0	3	3	0	0	45	0	0	0	k__Bacteria; p__Proteobacteria; Unclassified; Unclassified; Unclassified; Unclassified; Unclassified
	OTU598	0	6	8	5	8	6	3	1	3	0	1	0	4	4	0	3	1	0	k__Bacteria; Unclassified; Unclassified; Unclassified; Unclassified; Unclassified; Unclassified
	OTU599	0	0	0	3	11	6	6	0	15	0	2	5	0	0	18	0	0	0	k__Bacteria; p__Proteobacteria; c__Alphaproteobacteria; o__Rhizobiales; f__Bradyrhizobiaceae; Unclassified; Unclassified
	OTU6	350	346	367	256	311	193	552	415	416	428	375	321	373	319	322	405	343	320	k__Bacteria; p__Proteobacteria; c__Alphaproteobacteria; o__Rhizobiales; f__Rhizobiaceae; g__Sinorhizobium; s__Sinorhizobium_fredii_HH103
	OTU60	110	139	238	21	18	15	34	9	24	6	5	8	25	12	2	4	35	1	k__Bacteria; p__Proteobacteria; c__Alphaproteobacteria; Unclassified; Unclassified; Unclassified; Unclassified
	OTU600	0	1	4	17	1	5	7	2	3	1	3	0	4	8	1	5	1	0	k__Bacteria; Unclassified; Unclassified; Unclassified; Unclassified; Unclassified; Unclassified
	OTU601	0	0	5	0	0	5	1	0	40	0	1	0	0	3	0	0	0	5	k__Bacteria; p__Proteobacteria; c__Alphaproteobacteria; o__Rhizobiales; Unclassified; Unclassified; Unclassified
	OTU603	0	0	0	0	7	12	0	0	9	0	0	0	0	4	24	0	0	0	k__Bacteria; p__Proteobacteria; c__Alphaproteobacteria; o__Rhizobiales; f__Bradyrhizobiaceae; Unclassified; Unclassified
	OTU604	0	0	0	0	2	0	3	0	8	0	0	1	2	0	4	37	0	0	k__Bacteria; p__Proteobacteria; c__Alphaproteobacteria; Unclassified; Unclassified; Unclassified; Unclassified
	OTU605	24	0	2	1	5	4	3	40	2	14	2	1	3	6	5	0	5	1	k__Bacteria; p__Proteobacteria; c__Alphaproteobacteria; o__Rhizobiales; f__Bradyrhizobiaceae; g__Bradyrhizobium; Unclassified
	OTU606	21	0	15	3	11	0	0	3	3	1	6	3	3	0	2	9	0	0	k__Bacteria; p__Proteobacteria; Unclassified; Unclassified; Unclassified; Unclassified; Unclassified
	OTU608	2	0	0	2	2	1	2	0	1	7	0	1	3	8	3	11	2	0	k__Bacteria; p__Proteobacteria; c__Alphaproteobacteria; Unclassified; Unclassified; Unclassified; Unclassified
	OTU609	3	1	0	4	2	6	0	8	0	13	6	7	1	6	5	4	1	2	k__Bacteria; p__Proteobacteria; c__Alphaproteobacteria; o__Rhizobiales; Unclassified; Unclassified; Unclassified
	OTU61	0	81	65	92	41	12	82	34	32	17	42	61	13	7	17	0	34	6	k__Bacteria; p__Firmicutes; c__Bacilli; o__Bacillales; f__Staphylococcaceae; g__Staphylococcus; s__Staphylococcus_sp._R-25050
	OTU610	0	0	0	1	0	0	5	0	12	4	0	5	3	3	0	0	8	3	k__Bacteria; p__Proteobacteria; c__Alphaproteobacteria; o__Rhizobiales; Unclassified; Unclassified; Unclassified
	OTU611	0	0	0	5	3	3	3	0	3	0	8	0	0	8	2	8	2	0	k__Bacteria; p__Proteobacteria; c__Alphaproteobacteria; o__Rhizobiales; Unclassified; Unclassified; Unclassified
	OTU612	1	2	5	2	13	7	2	2	3	0	4	2	1	6	1	0	3	0	k__Bacteria; Unclassified; Unclassified; Unclassified; Unclassified; Unclassified; Unclassified
	OTU613	0	0	0	5	18	0	0	5	3	0	0	0	0	0	15	0	0	0	k__Bacteria; p__Proteobacteria; c__Alphaproteobacteria; o__Rhizobiales; f__Bradyrhizobiaceae; Unclassified; Unclassified
	OTU614	73	8	15	0	3	0	11	0	0	0	1	0	0	1	0	0	7	0	k__Bacteria; p__Proteobacteria; Unclassified; Unclassified; Unclassified; Unclassified; Unclassified
	OTU615	14	0	14	25	0	2	0	0	6	7	0	4	0	0	0	7	0	0	k__Bacteria; p__Proteobacteria; c__Alphaproteobacteria; o__Rhizobiales; f__Bradyrhizobiaceae; g__Bradyrhizobium; s__Bradyrhizobium_sp._GSM-471
	OTU616	14	6	2	4	3	1	3	13	0	2	2	1	0	12	5	8	12	6	k__Bacteria; p__Proteobacteria; c__Alphaproteobacteria; o__Rhizobiales; Unclassified; Unclassified; Unclassified
	OTU618	2	11	10	1	1	5	2	0	0	0	0	9	0	2	1	3	1	1	k__Bacteria; Unclassified; Unclassified; Unclassified; Unclassified; Unclassified; Unclassified
	OTU619	0	0	0	2	0	5	17	0	0	10	7	3	10	0	8	4	35	25	k__Bacteria; p__Proteobacteria; Unclassified; Unclassified; Unclassified; Unclassified; Unclassified
	OTU62	0	14	15	0	10	17	0	0	20	70	104	165	18	7	75	56	45	66	k__Bacteria; p__Proteobacteria; Unclassified; Unclassified; Unclassified; Unclassified; Unclassified
	OTU620	0	0	0	0	0	0	0	0	31	2	0	3	19	9	13	0	7	9	k__Bacteria; p__Proteobacteria; Unclassified; Unclassified; Unclassified; Unclassified; Unclassified
	OTU621	0	0	7	10	2	2	11	0	12	5	2	1	0	3	1	5	0	7	k__Bacteria; p__Proteobacteria; c__Alphaproteobacteria; o__Rhizobiales; f__Bradyrhizobiaceae; Unclassified; Unclassified
	OTU623	0	0	0	1	3	0	0	0	0	0	1	10	4	3	3	19	26	3	k__Bacteria; p__Proteobacteria; c__Alphaproteobacteria; o__Rhizobiales; Unclassified; Unclassified; Unclassified
	OTU624	0	0	0	0	29	1	2	0	25	1	0	5	2	1	15	1	24	15	k__Bacteria; p__Proteobacteria; c__Betaproteobacteria; o__Burkholderiales; f__Alcaligenaceae; Unclassified; Unclassified
	OTU625	16	0	0	0	0	0	3	4	0	0	4	0	2	0	0	0	34	7	k__Bacteria; p__Proteobacteria; c__Alphaproteobacteria; o__Rhizobiales; Unclassified; Unclassified; Unclassified
	OTU626	0	0	0	0	5	21	0	0	0	0	0	2	0	0	4	12	0	2	k__Bacteria; p__Proteobacteria; c__Alphaproteobacteria; o__Rhizobiales; f__Phyllobacteriaceae; Unclassified; Unclassified
	OTU627	0	0	0	6	0	4	4	0	4	0	0	13	9	3	2	17	54	14	k__Bacteria; p__Proteobacteria; Unclassified; Unclassified; Unclassified; Unclassified; Unclassified
	OTU628	5	6	0	7	3	7	13	6	11	0	7	5	2	5	6	7	4	2	k__Bacteria; p__Proteobacteria; c__Alphaproteobacteria; o__Rhizobiales; f__Phyllobacteriaceae; g__Mesorhizobium; Unclassified
	OTU63	0	31	16	61	43	92	168	89	126	126	160	128	153	115	135	112	68	59	k__Bacteria; p__Proteobacteria; c__Alphaproteobacteria; o__Rhizobiales; Unclassified; Unclassified; Unclassified
	OTU632	0	9	0	0	4	11	1	0	13	2	25	4	2	0	20	0	0	5	k__Bacteria; p__Proteobacteria; Unclassified; Unclassified; Unclassified; Unclassified; Unclassified
	OTU634	5	2	0	2	1	2	1	6	12	0	3	0	0	0	8	3	0	1	k__Bacteria; p__Proteobacteria; c__Alphaproteobacteria; o__Rhodobacterales; f__Rhodobacteraceae; g__Paracoccus; Unclassified
	OTU636	7	0	4	6	0	1	5	1	4	3	4	1	4	2	1	4	4	1	k__Bacteria; p__Proteobacteria; c__Alphaproteobacteria; o__Rhizobiales; Unclassified; Unclassified; Unclassified
	OTU637	5	0	3	4	11	8	7	10	4	14	0	5	0	4	3	8	0	13	k__Bacteria; p__Proteobacteria; c__Alphaproteobacteria; o__Rhizobiales; f__Phyllobacteriaceae; g__Mesorhizobium; Unclassified
	OTU638	1	5	0	2	1	2	5	0	12	2	1	0	0	3	5	1	1	4	k__Bacteria; Unclassified; Unclassified; Unclassified; Unclassified; Unclassified; Unclassified
	OTU64	0	69	9	0	0	11	50	81	133	156	362	299	239	242	271	34	59	106	k__Bacteria; p__Proteobacteria; Unclassified; Unclassified; Unclassified; Unclassified; Unclassified
	OTU640	4	14	6	10	6	2	5	3	3	0	0	6	1	2	0	2	0	0	k__Bacteria; Unclassified; Unclassified; Unclassified; Unclassified; Unclassified; Unclassified
	OTU642	13	0	0	3	15	0	0	6	4	10	0	2	0	0	0	0	3	5	k__Bacteria; p__Proteobacteria; c__Alphaproteobacteria; o__Rhizobiales; Unclassified; Unclassified; Unclassified
	OTU644	0	0	0	0	13	0	11	0	0	1	4	13	3	0	0	0	0	0	k__Bacteria; p__Proteobacteria; c__Alphaproteobacteria; o__Rhizobiales; Unclassified; Unclassified; Unclassified
	OTU645	0	0	0	0	0	0	0	0	0	0	2	0	0	0	0	0	0	0	k__Bacteria; p__Proteobacteria; c__Alphaproteobacteria; o__Rhizobiales; Unclassified; Unclassified; Unclassified
	OTU646	0	4	0	5	0	10	2	1	3	0	35	10	18	5	5	5	0	3	k__Bacteria; p__Proteobacteria; c__Alphaproteobacteria; Unclassified; Unclassified; Unclassified; Unclassified
	OTU647	0	0	0	0	0	0	0	0	19	0	2	8	0	0	0	12	0	5	k__Bacteria; p__Proteobacteria; c__Alphaproteobacteria; o__Rhizobiales; Unclassified; Unclassified; Unclassified
	OTU649	0	0	0	0	0	0	0	0	0	0	0	15	0	0	15	17	0	6	k__Bacteria; p__Proteobacteria; c__Alphaproteobacteria; o__Rhizobiales; f__Phyllobacteriaceae; Unclassified; Unclassified
	OTU65	26	62	62	133	90	41	67	11	25	20	26	56	34	64	26	50	40	33	k__Bacteria; Unclassified; Unclassified; Unclassified; Unclassified; Unclassified; Unclassified
	OTU652	0	2	18	12	1	15	2	10	25	29	0	4	0	3	1	4	31	41	k__Bacteria; p__Proteobacteria; c__Alphaproteobacteria; o__Rhizobiales; f__Rhizobiaceae; g__Ensifer; s__Ensifer_sp._R-32544
	OTU653	8	0	7	5	0	0	0	2	7	4	10	11	1	15	7	1	8	1	k__Bacteria; p__Proteobacteria; c__Alphaproteobacteria; o__Rhizobiales; Unclassified; Unclassified; Unclassified
	OTU655	2	5	4	5	3	0	8	1	2	0	2	0	6	6	4	5	1	0	k__Bacteria; Unclassified; Unclassified; Unclassified; Unclassified; Unclassified; Unclassified
	OTU657	5	0	0	2	0	2	5	11	0	5	7	10	0	1	19	10	2	3	k__Bacteria; p__Proteobacteria; Unclassified; Unclassified; Unclassified; Unclassified; Unclassified
	OTU659	0	0	0	8	0	0	0	7	0	31	0	0	0	7	0	0	7	0	k__Bacteria; p__Proteobacteria; c__Alphaproteobacteria; o__Rhizobiales; f__Bradyrhizobiaceae; Unclassified; Unclassified
	OTU66	11	38	57	66	9	2	10	50	28	27	7	12	5	10	10	35	43	20	k__Bacteria; p__Proteobacteria; Unclassified; Unclassified; Unclassified; Unclassified; Unclassified
	OTU660	2	3	5	4	1	4	5	0	4	7	7	0	2	2	1	5	3	3	k__Bacteria; Unclassified; Unclassified; Unclassified; Unclassified; Unclassified; Unclassified
	OTU662	0	0	6	0	0	0	0	0	60	6	4	6	0	0	9	7	6	7	k__Bacteria; p__Proteobacteria; c__Alphaproteobacteria; o__Rhodobacterales; f__Rhodobacteraceae; g__Paracoccus; Unclassified
	OTU664	0	0	0	12	0	5	10	0	22	0	18	1	0	0	38	8	0	0	k__Bacteria; p__Proteobacteria; c__Alphaproteobacteria; o__Rhizobiales; f__Rhizobiaceae; g__Rhizobium; Unclassified
	OTU666	0	1	0	0	0	0	0	0	1	0	9	2	4	4	7	24	6	25	k__Bacteria; p__Proteobacteria; Unclassified; Unclassified; Unclassified; Unclassified; Unclassified
	OTU669	9	4	11	7	5	1	0	1	7	0	4	3	6	1	1	0	0	0	k__Bacteria; p__Proteobacteria; Unclassified; Unclassified; Unclassified; Unclassified; Unclassified
	OTU67	57	150	71	60	70	53	92	113	187	95	160	79	113	53	6	28	78	38	k__Bacteria; p__Proteobacteria; c__Alphaproteobacteria; o__Rhizobiales; Unclassified; Unclassified; Unclassified
	OTU670	0	7	5	7	6	3	6	1	6	0	2	4	3	4	3	0	4	10	k__Bacteria; Unclassified; Unclassified; Unclassified; Unclassified; Unclassified; Unclassified
	OTU671	0	0	10	0	0	21	0	0	33	0	8	3	0	4	32	6	2	4	k__Bacteria; p__Proteobacteria; c__Alphaproteobacteria; o__Rhizobiales; Unclassified; Unclassified; Unclassified
	OTU673	16	9	0	6	3	0	0	3	0	11	0	0	0	1	1	1	0	0	k__Bacteria; p__Proteobacteria; c__Alphaproteobacteria; o__Rhizobiales; f__Phyllobacteriaceae; Unclassified; Unclassified
	OTU674	10	10	3	0	4	4	5	5	0	3	13	3	10	3	6	13	6	0	k__Bacteria; p__Proteobacteria; Unclassified; Unclassified; Unclassified; Unclassified; Unclassified
	OTU677	0	0	0	0	10	0	3	0	5	20	5	0	0	0	3	0	3	0	k__Bacteria; p__Proteobacteria; c__Alphaproteobacteria; o__Rhizobiales; Unclassified; Unclassified; Unclassified
	OTU68	147	63	66	94	76	58	28	34	14	72	26	43	40	60	20	43	114	39	k__Bacteria; p__Proteobacteria; c__Alphaproteobacteria; o__Rhizobiales; Unclassified; Unclassified; Unclassified
	OTU680	0	0	0	0	5	0	0	0	26	1	15	0	0	0	0	8	1	16	k__Bacteria; p__Proteobacteria; Unclassified; Unclassified; Unclassified; Unclassified; Unclassified
	OTU682	342	420	356	283	218	125	243	391	110	215	154	139	161	116	172	155	155	140	k__Bacteria; p__Proteobacteria; c__Alphaproteobacteria; o__Rhizobiales; f__Bradyrhizobiaceae; g__Bradyrhizobiaceae_bacterium_D214; s__Bradyrhizobiaceae_bacterium_D214
	OTU684	0	0	0	0	0	3	0	3	22	3	0	5	0	0	12	8	2	15	k__Bacteria; p__Proteobacteria; c__Alphaproteobacteria; o__Rhizobiales; f__Phyllobacteriaceae; g__Mesorhizobium; Unclassified
	OTU687	0	0	0	5	0	0	0	7	1	9	5	9	0	5	18	0	1	8	k__Bacteria; p__Proteobacteria; c__Alphaproteobacteria; Unclassified; Unclassified; Unclassified; Unclassified
	OTU688	0	2	6	8	0	5	3	3	0	16	1	1	5	3	0	3	6	10	k__Bacteria; p__Proteobacteria; Unclassified; Unclassified; Unclassified; Unclassified; Unclassified
	OTU69	77	157	101	104	83	90	116	93	27	55	61	73	76	75	29	43	111	74	k__Bacteria; p__Proteobacteria; Unclassified; Unclassified; Unclassified; Unclassified; Unclassified
	OTU691	0	0	0	6	0	1	11	0	4	0	41	0	8	21	0	0	0	6	k__Bacteria; p__Proteobacteria; c__Alphaproteobacteria; o__Rhizobiales; f__Rhizobiaceae; Unclassified; Unclassified
	OTU693	1	4	7	5	4	5	6	1	3	0	0	4	4	6	0	4	0	0	k__Bacteria; Unclassified; Unclassified; Unclassified; Unclassified; Unclassified; Unclassified
	OTU694	0	4	9	1	0	10	4	5	4	0	0	0	2	0	3	1	2	0	k__Bacteria; Unclassified; Unclassified; Unclassified; Unclassified; Unclassified; Unclassified
	OTU695	9	0	0	0	0	0	5	19	6	0	5	0	0	1	0	0	0	0	k__Bacteria; p__Proteobacteria; c__Alphaproteobacteria; Unclassified; Unclassified; Unclassified; Unclassified
	OTU696	4	8	14	0	0	8	0	0	5	3	9	4	8	4	6	5	0	0	k__Bacteria; p__Proteobacteria; c__Alphaproteobacteria; o__Rhizobiales; Unclassified; Unclassified; Unclassified
	OTU699	9	1	3	5	1	2	14	4	9	1	6	5	3	5	1	3	6	6	k__Bacteria; p__Proteobacteria; Unclassified; Unclassified; Unclassified; Unclassified; Unclassified
	OTU7	143	191	291	429	228	219	487	364	208	457	257	275	328	268	307	816	886	1018	k__Bacteria; p__Proteobacteria; c__Alphaproteobacteria; o__Rhizobiales; f__Rhizobiaceae; g__Ensifer; s__Ensifer_sp._R-32544
	OTU70	86	5	23	60	33	31	24	52	82	98	84	92	99	54	49	41	105	32	k__Bacteria; p__Proteobacteria; c__Alphaproteobacteria; Unclassified; Unclassified; Unclassified; Unclassified
	OTU700	3	4	10	2	5	1	1	2	17	2	10	2	0	3	1	6	14	3	k__Bacteria; p__Proteobacteria; c__Alphaproteobacteria; Unclassified; Unclassified; Unclassified; Unclassified
	OTU702	0	13	0	7	0	6	0	16	0	9	0	0	0	1	0	11	0	0	k__Bacteria; p__Proteobacteria; c__Alphaproteobacteria; o__Rhizobiales; f__Rhizobiaceae; Unclassified; Unclassified
	OTU703	0	0	18	0	0	5	0	0	0	34	0	0	8	0	28	4	0	7	k__Bacteria; p__Proteobacteria; c__Alphaproteobacteria; o__Rhizobiales; f__Phyllobacteriaceae; g__Mesorhizobium; Unclassified
	OTU705	1	1	5	6	5	5	4	0	0	3	2	10	0	6	0	0	0	0	k__Bacteria; Unclassified; Unclassified; Unclassified; Unclassified; Unclassified; Unclassified
	OTU706	0	9	16	4	0	1	0	1	0	2	0	0	3	0	6	0	3	1	k__Bacteria; Unclassified; Unclassified; Unclassified; Unclassified; Unclassified; Unclassified
	OTU707	0	0	0	0	0	3	0	0	3	2	5	0	3	2	11	0	6	9	k__Bacteria; p__Proteobacteria; c__Alphaproteobacteria; o__Rhizobiales; Unclassified; Unclassified; Unclassified
	OTU71	55	18	14	101	25	37	30	67	58	143	2	48	39	58	32	86	58	25	k__Bacteria; p__Proteobacteria; c__Alphaproteobacteria; o__Rhizobiales; f__Bradyrhizobiaceae; Unclassified; Unclassified
	OTU710	0	0	0	12	17	0	12	13	52	0	16	25	16	10	21	9	0	11	k__Bacteria; p__Proteobacteria; c__Alphaproteobacteria; o__Rhizobiales; Unclassified; Unclassified; Unclassified
	OTU712	6	16	0	3	0	4	7	0	3	10	12	12	8	1	4	24	0	9	k__Bacteria; p__Proteobacteria; c__Alphaproteobacteria; o__Rhizobiales; Unclassified; Unclassified; Unclassified
	OTU714	0	7	0	0	7	4	13	4	13	0	5	5	5	30	10	10	6	25	k__Bacteria; p__Proteobacteria; c__Alphaproteobacteria; o__Rhizobiales; Unclassified; Unclassified; Unclassified
	OTU717	0	0	0	0	0	0	0	0	0	0	0	0	0	3	6	27	0	10	k__Bacteria; p__Proteobacteria; c__Alphaproteobacteria; Unclassified; Unclassified; Unclassified; Unclassified
	OTU718	0	0	0	0	6	14	0	0	41	0	15	11	0	0	29	8	1	21	k__Bacteria; p__Proteobacteria; c__Alphaproteobacteria; o__Rhizobiales; f__Phyllobacteriaceae; Unclassified; Unclassified
	OTU72	0	46	0	0	0	81	16	69	134	85	68	124	74	75	75	32	30	74	k__Bacteria; p__Proteobacteria; Unclassified; Unclassified; Unclassified; Unclassified; Unclassified
	OTU721	48	29	17	11	0	1	3	9	4	3	0	23	17	21	10	13	17	21	k__Bacteria; p__Proteobacteria; c__Alphaproteobacteria; o__Rhizobiales; f__Bradyrhizobiaceae; g__Bradyrhizobium; Unclassified
	OTU725	5	1	0	3	5	0	2	1	4	0	2	4	2	6	2	1	1	10	k__Bacteria; Unclassified; Unclassified; Unclassified; Unclassified; Unclassified; Unclassified
	OTU727	0	5	0	9	0	8	0	0	0	21	5	3	0	4	0	0	0	0	k__Bacteria; p__Proteobacteria; c__Alphaproteobacteria; o__Rhizobiales; f__Bradyrhizobiaceae; Unclassified; Unclassified
	OTU729	0	7	0	2	0	0	0	7	0	4	2	0	0	7	0	1	13	8	k__Bacteria; p__Proteobacteria; Unclassified; Unclassified; Unclassified; Unclassified; Unclassified
	OTU73	0	0	0	0	31	22	0	4	13	43	38	56	20	4	86	64	30	137	k__Bacteria; p__Proteobacteria; c__Betaproteobacteria; o__Burkholderiales; f__Alcaligenaceae; Unclassified; Unclassified
	OTU730	0	0	0	0	0	3	3	0	0	3	19	0	6	4	5	12	0	4	k__Bacteria; p__Proteobacteria; c__Alphaproteobacteria; o__Rhizobiales; Unclassified; Unclassified; Unclassified
	OTU735	47	22	22	14	22	2	30	48	7	13	42	13	5	12	0	10	5	16	k__Bacteria; p__Proteobacteria; c__Alphaproteobacteria; o__Rhizobiales; f__Phyllobacteriaceae; g__Mesorhizobium; Unclassified
	OTU736	0	0	0	0	0	0	0	7	16	0	9	0	11	2	0	6	0	2	k__Bacteria; p__Proteobacteria; c__Alphaproteobacteria; o__Rhizobiales; f__Bradyrhizobiaceae; g__Bradyrhizobium; Unclassified
	OTU737	14	3	15	9	1	8	26	26	10	5	12	13	8	6	3	25	21	13	k__Bacteria; p__Proteobacteria; c__Alphaproteobacteria; o__Rhizobiales; Unclassified; Unclassified; Unclassified
	OTU738	0	0	0	0	2	0	0	7	0	2	10	7	0	4	0	15	21	5	k__Bacteria; p__Proteobacteria; c__Alphaproteobacteria; Unclassified; Unclassified; Unclassified; Unclassified
	OTU74	18	68	40	109	64	48	89	54	65	86	59	53	47	26	65	54	68	113	k__Bacteria; p__Proteobacteria; c__Alphaproteobacteria; o__Rhizobiales; Unclassified; Unclassified; Unclassified
	OTU740	15	4	15	8	12	6	9	8	6	0	4	10	6	5	12	19	0	1	k__Bacteria; p__Proteobacteria; c__Alphaproteobacteria; Unclassified; Unclassified; Unclassified; Unclassified
	OTU75	0	53	16	141	84	28	39	110	60	207	249	187	40	24	58	65	10	37	k__Bacteria; p__Proteobacteria; Unclassified; Unclassified; Unclassified; Unclassified; Unclassified
	OTU750	10	10	1	3	1	1	0	1	0	1	5	2	9	9	4	5	2	1	k__Bacteria; p__Proteobacteria; c__Alphaproteobacteria; Unclassified; Unclassified; Unclassified; Unclassified
	OTU752	0	0	0	0	0	7	0	16	10	19	6	0	0	2	9	0	13	0	k__Bacteria; p__Proteobacteria; Unclassified; Unclassified; Unclassified; Unclassified; Unclassified
	OTU753	0	0	0	0	2	0	0	4	0	0	20	1	2	0	0	0	20	4	k__Bacteria; p__Proteobacteria; c__Alphaproteobacteria; o__Rhizobiales; f__Rhizobiaceae; Unclassified; Unclassified
	OTU759	0	11	7	0	14	35	5	14	9	0	24	7	0	0	19	16	1	15	k__Bacteria; p__Proteobacteria; c__Alphaproteobacteria; o__Rhizobiales; Unclassified; Unclassified; Unclassified
	OTU76	0	6	25	50	58	108	115	186	386	500	576	408	142	130	212	93	120	149	k__Bacteria; p__Proteobacteria; Unclassified; Unclassified; Unclassified; Unclassified; Unclassified
	OTU760	0	0	0	2	0	0	0	0	1	4	3	1	7	10	9	11	7	3	k__Bacteria; p__Proteobacteria; c__Alphaproteobacteria; o__Rhizobiales; Unclassified; Unclassified; Unclassified
	OTU765	10	0	0	0	0	2	3	2	0	0	4	2	2	0	0	7	11	6	k__Bacteria; p__Proteobacteria; c__Alphaproteobacteria; o__Rhizobiales; Unclassified; Unclassified; Unclassified
	OTU766	7	8	7	5	2	2	5	7	2	5	2	4	6	4	4	2	4	7	k__Bacteria; p__Proteobacteria; c__Alphaproteobacteria; Unclassified; Unclassified; Unclassified; Unclassified
	OTU767	1	8	5	3	2	4	4	4	2	0	1	2	5	3	1	2	0	0	k__Bacteria; Unclassified; Unclassified; Unclassified; Unclassified; Unclassified; Unclassified
	OTU77	70	38	53	77	28	62	71	50	67	55	46	46	34	111	79	78	56	26	k__Bacteria; p__Proteobacteria; c__Alphaproteobacteria; o__Rhizobiales; Unclassified; Unclassified; Unclassified
	OTU774	2	13	12	1	6	0	13	0	0	15	1	2	14	2	12	0	0	5	k__Bacteria; p__Proteobacteria; c__Alphaproteobacteria; o__Rhodobacterales; f__Rhodobacteraceae; g__Rhodobacter; Unclassified
	OTU775	8	0	5	3	0	8	4	2	13	7	4	5	13	10	0	2	2	2	k__Bacteria; p__Proteobacteria; Unclassified; Unclassified; Unclassified; Unclassified; Unclassified
	OTU779	0	28	0	0	0	0	0	0	0	5	4	2	0	0	3	2	0	15	k__Bacteria; p__Proteobacteria; c__Betaproteobacteria; o__Burkholderiales; f__Alcaligenaceae; g__Achromobacter; Unclassified
	OTU78	178	195	220	130	89	85	114	218	166	136	79	88	53	107	124	80	61	27	k__Bacteria; p__Proteobacteria; c__Alphaproteobacteria; o__Rhizobiales; f__Bradyrhizobiaceae; Unclassified; Unclassified
	OTU784	3	4	4	4	1	11	5	3	1	0	1	3	1	9	1	1	1	3	k__Bacteria; Unclassified; Unclassified; Unclassified; Unclassified; Unclassified; Unclassified
	OTU786	8	5	0	5	6	3	7	0	0	1	0	4	13	7	26	1	1	1	Unassigned; Unassigned; Unassigned; Unassigned; Unassigned; Unassigned; Unassigned
	OTU788	23	10	7	5	0	0	12	1	0	0	0	1	0	0	4	2	2	2	k__Bacteria; p__Proteobacteria; Unclassified; Unclassified; Unclassified; Unclassified; Unclassified
	OTU79	127	112	57	127	114	121	103	189	94	230	125	111	56	119	102	123	57	61	k__Bacteria; p__Proteobacteria; c__Alphaproteobacteria; o__Rhizobiales; Unclassified; Unclassified; Unclassified
	OTU790	0	0	0	0	0	0	3	0	0	0	0	0	2	3	0	6	32	17	k__Bacteria; p__Proteobacteria; c__Alphaproteobacteria; Unclassified; Unclassified; Unclassified; Unclassified
	OTU792	7	16	0	0	0	0	0	0	0	0	0	8	2	0	0	0	12	0	k__Bacteria; p__Proteobacteria; c__Alphaproteobacteria; o__Rhizobiales; f__Bradyrhizobiaceae; Unclassified; Unclassified
	OTU796	7	5	3	4	2	4	9	0	2	0	1	1	2	1	10	3	0	1	k__Bacteria; p__Proteobacteria; Unclassified; Unclassified; Unclassified; Unclassified; Unclassified
	OTU799	0	2	0	1	0	0	2	0	0	11	1	3	2	1	18	5	0	2	k__Bacteria; p__Proteobacteria; c__Alphaproteobacteria; o__Rhizobiales; Unclassified; Unclassified; Unclassified
	OTU8	50	83	52	50	21	105	60	85	107	840	812	1081	797	514	894	387	413	567	k__Bacteria; p__Proteobacteria; Unclassified; Unclassified; Unclassified; Unclassified; Unclassified
	OTU80	155	94	61	80	50	66	58	184	76	118	73	75	88	113	66	121	181	168	k__Bacteria; p__Proteobacteria; Unclassified; Unclassified; Unclassified; Unclassified; Unclassified
	OTU801	3	4	3	3	4	2	2	0	1	3	7	4	3	2	1	11	2	0	k__Bacteria; Unclassified; Unclassified; Unclassified; Unclassified; Unclassified; Unclassified
	OTU804	0	0	0	0	0	0	0	0	0	0	33	2	6	0	0	6	0	0	k__Bacteria; p__Proteobacteria; c__Alphaproteobacteria; o__Rhizobiales; Unclassified; Unclassified; Unclassified
	OTU805	0	7	0	0	0	0	0	0	6	2	24	6	1	0	0	0	20	0	k__Bacteria; p__Proteobacteria; c__Alphaproteobacteria; o__Rhizobiales; Unclassified; Unclassified; Unclassified
	OTU806	0	0	0	0	7	3	0	6	7	0	14	0	3	1	1	0	0	2	k__Bacteria; p__Proteobacteria; c__Alphaproteobacteria; o__Rhizobiales; f__Phyllobacteriaceae; Unclassified; Unclassified
	OTU807	0	0	0	7	0	2	16	5	0	2	13	32	0	0	13	17	13	0	k__Bacteria; p__Proteobacteria; c__Alphaproteobacteria; o__Rhizobiales; Unclassified; Unclassified; Unclassified
	OTU808	1	3	3	8	6	4	4	2	2	0	0	6	1	0	0	10	1	0	k__Bacteria; Unclassified; Unclassified; Unclassified; Unclassified; Unclassified; Unclassified
	OTU81	72	30	44	12	10	28	11	7	48	39	42	14	13	13	27	19	91	8	k__Bacteria; p__Proteobacteria; c__Alphaproteobacteria; o__Rhizobiales; Unclassified; Unclassified; Unclassified
	OTU810	0	0	0	1	5	0	5	0	22	0	10	1	4	1	2	3	18	4	k__Bacteria; p__Proteobacteria; Unclassified; Unclassified; Unclassified; Unclassified; Unclassified
	OTU812	0	0	1	0	0	8	0	0	5	0	0	5	6	0	13	0	0	7	k__Bacteria; p__Proteobacteria; c__Alphaproteobacteria; o__Rhizobiales; f__Phyllobacteriaceae; Unclassified; Unclassified
	OTU814	0	0	0	10	0	0	0	0	0	5	7	0	14	9	0	13	9	8	k__Bacteria; p__Proteobacteria; c__Alphaproteobacteria; Unclassified; Unclassified; Unclassified; Unclassified
	OTU815	26	4	19	0	0	0	0	0	0	2	0	0	0	2	7	2	6	0	k__Bacteria; p__Proteobacteria; c__Alphaproteobacteria; Unclassified; Unclassified; Unclassified; Unclassified
	OTU817	2	9	8	8	1	4	4	1	2	0	2	4	2	5	3	1	2	0	Unassigned; Unassigned; Unassigned; Unassigned; Unassigned; Unassigned; Unassigned
	OTU818	1	10	7	4	1	6	3	3	2	0	2	9	5	1	1	7	0	2	k__Bacteria; Unclassified; Unclassified; Unclassified; Unclassified; Unclassified; Unclassified
	OTU82	31	47	133	31	60	125	2	85	79	73	24	129	126	78	8	5	57	18	k__Bacteria; p__Proteobacteria; Unclassified; Unclassified; Unclassified; Unclassified; Unclassified
	OTU820	0	0	0	0	13	5	9	0	5	10	3	0	0	1	0	0	0	0	k__Bacteria; p__Proteobacteria; c__Alphaproteobacteria; o__Rhizobiales; Unclassified; Unclassified; Unclassified
	OTU823	0	0	0	11	0	0	0	15	0	6	0	3	0	5	0	6	0	2	k__Bacteria; p__Proteobacteria; c__Alphaproteobacteria; o__Rhizobiales; f__Bradyrhizobiaceae; Unclassified; Unclassified
	OTU824	0	21	0	0	0	0	0	0	16	8	5	6	0	1	10	41	8	14	k__Bacteria; p__Proteobacteria; c__Alphaproteobacteria; o__Rhizobiales; f__Bradyrhizobiaceae; g__Bosea; s__Bosea_sp._MF18
	OTU828	0	0	0	0	0	0	0	0	0	0	40	6	0	0	0	0	0	10	k__Bacteria; p__Proteobacteria; Unclassified; Unclassified; Unclassified; Unclassified; Unclassified
	OTU829	0	9	0	0	0	0	0	0	14	0	10	0	2	0	0	0	12	3	k__Bacteria; p__Proteobacteria; c__Alphaproteobacteria; o__Rhizobiales; Unclassified; Unclassified; Unclassified
	OTU83	34	38	63	77	39	38	31	35	46	82	76	43	19	41	31	13	37	52	k__Bacteria; p__Proteobacteria; c__Alphaproteobacteria; o__Rhizobiales; f__Phyllobacteriaceae; g__Mesorhizobium; Unclassified
	OTU833	1	0	0	4	0	0	0	10	2	1	7	3	1	7	13	4	1	2	k__Bacteria; Unclassified; Unclassified; Unclassified; Unclassified; Unclassified; Unclassified
	OTU834	8	0	0	0	0	1	0	13	2	4	10	9	6	4	11	13	18	3	k__Bacteria; p__Proteobacteria; c__Alphaproteobacteria; o__Rhizobiales; f__Bradyrhizobiaceae; Unclassified; Unclassified
	OTU837	0	0	0	0	0	10	0	6	9	0	11	4	0	4	0	0	21	31	k__Bacteria; p__Proteobacteria; c__Alphaproteobacteria; Unclassified; Unclassified; Unclassified; Unclassified
	OTU839	0	0	5	0	5	0	0	13	0	0	0	10	0	0	6	0	0	5	k__Bacteria; p__Proteobacteria; Unclassified; Unclassified; Unclassified; Unclassified; Unclassified
	OTU84	149	73	82	37	7	43	64	97	39	42	56	43	57	26	70	92	31	20	k__Bacteria; p__Proteobacteria; Unclassified; Unclassified; Unclassified; Unclassified; Unclassified
	OTU840	0	0	0	0	0	5	9	11	0	0	0	10	4	0	8	0	1	2	k__Bacteria; p__Proteobacteria; c__Alphaproteobacteria; o__Rhizobiales; f__Bradyrhizobiaceae; Unclassified; Unclassified
	OTU847	0	8	0	0	0	0	0	0	16	0	0	3	0	3	20	4	9	3	k__Bacteria; p__Proteobacteria; c__Alphaproteobacteria; o__Rhizobiales; Unclassified; Unclassified; Unclassified
	OTU85	101	74	35	9	3	33	24	34	91	23	17	26	31	65	59	75	83	36	k__Bacteria; p__Proteobacteria; Unclassified; Unclassified; Unclassified; Unclassified; Unclassified
	OTU856	2	0	7	0	0	2	2	0	8	12	12	2	3	3	5	8	0	4	k__Bacteria; p__Proteobacteria; c__Alphaproteobacteria; o__Rhizobiales; Unclassified; Unclassified; Unclassified
	OTU859	0	2	18	0	4	0	0	5	2	11	0	1	2	4	0	0	3	8	k__Bacteria; p__Proteobacteria; c__Alphaproteobacteria; o__Rhizobiales; f__Bradyrhizobiaceae; Unclassified; Unclassified
	OTU86	96	47	69	67	38	18	42	30	29	66	35	27	28	33	51	41	47	21	k__Bacteria; p__Proteobacteria; c__Alphaproteobacteria; o__Rhizobiales; f__Bradyrhizobiaceae; Unclassified; Unclassified
	OTU864	0	0	0	0	0	0	0	0	8	0	37	0	0	0	0	0	0	14	k__Bacteria; p__Proteobacteria; c__Alphaproteobacteria; o__Rhizobiales; f__Phyllobacteriaceae; g__Mesorhizobium; Unclassified
	OTU865	0	0	8	0	0	0	0	17	0	0	7	9	0	0	0	9	0	0	k__Bacteria; p__Proteobacteria; Unclassified; Unclassified; Unclassified; Unclassified; Unclassified
	OTU87	13	23	30	34	20	26	35	95	69	78	31	46	19	58	52	35	51	28	k__Bacteria; p__Proteobacteria; Unclassified; Unclassified; Unclassified; Unclassified; Unclassified
	OTU88	12	69	60	116	76	27	154	169	123	102	244	180	87	78	186	195	185	139	k__Bacteria; p__Proteobacteria; c__Alphaproteobacteria; Unclassified; Unclassified; Unclassified; Unclassified
	OTU880	0	12	14	7	0	0	0	0	0	0	0	0	0	0	0	0	13	0	k__Bacteria; p__Proteobacteria; c__Alphaproteobacteria; o__Rhizobiales; f__Bradyrhizobiaceae; Unclassified; Unclassified
	OTU883	9	1	10	7	6	15	4	8	5	6	6	20	0	3	7	9	4	7	k__Bacteria; p__Proteobacteria; c__Alphaproteobacteria; o__Rhizobiales; Unclassified; Unclassified; Unclassified
	OTU89	192	160	107	122	89	77	72	200	53	78	84	46	60	51	93	127	76	50	k__Bacteria; p__Proteobacteria; c__Alphaproteobacteria; o__Rhizobiales; f__Bradyrhizobiaceae; Unclassified; Unclassified
	OTU891	0	30	0	1	3	0	9	0	0	2	80	0	3	0	0	0	0	1	k__Bacteria; p__Proteobacteria; c__Alphaproteobacteria; o__Rhizobiales; f__Rhizobiaceae; Unclassified; Unclassified
	OTU893	0	17	0	8	0	4	0	23	0	10	7	6	30	19	11	7	0	1	k__Bacteria; p__Proteobacteria; c__Alphaproteobacteria; o__Rhizobiales; f__Bradyrhizobiaceae; Unclassified; Unclassified
	OTU895	2	0	6	10	7	1	4	3	2	0	1	2	7	2	5	12	2	5	k__Bacteria; p__Proteobacteria; c__Alphaproteobacteria; o__Rhizobiales; f__Rhizobiaceae; Unclassified; Unclassified
	OTU9	168	298	308	323	299	190	333	270	154	96	146	204	208	262	284	147	163	163	k__Bacteria; Unclassified; Unclassified; Unclassified; Unclassified; Unclassified; Unclassified
	OTU90	0	28	10	64	38	25	40	110	43	76	149	30	11	20	19	60	7	24	k__Bacteria; p__Proteobacteria; c__Alphaproteobacteria; o__Rhizobiales; f__Bradyrhizobiaceae; g__Bosea; Unclassified
	OTU905	0	0	0	8	6	4	15	0	0	0	7	0	10	4	0	0	0	4	k__Bacteria; p__Proteobacteria; c__Alphaproteobacteria; o__Rhizobiales; Unclassified; Unclassified; Unclassified
	OTU907	3	11	8	8	8	0	5	3	8	2	0	0	1	1	6	15	2	3	k__Bacteria; Unclassified; Unclassified; Unclassified; Unclassified; Unclassified; Unclassified
	OTU908	1	2	13	1	3	0	4	1	0	0	0	0	2	7	3	5	1	1	k__Bacteria; Unclassified; Unclassified; Unclassified; Unclassified; Unclassified; Unclassified
	OTU909	0	0	0	0	0	0	0	0	12	0	7	4	9	7	4	26	10	5	k__Bacteria; p__Proteobacteria; c__Alphaproteobacteria; o__Rhizobiales; f__Phyllobacteriaceae; g__Mesorhizobium; s__Mesorhizobium_sp._4FB11
	OTU91	0	85	27	20	0	3	45	27	13	52	10	0	46	74	19	24	76	9	k__Bacteria; p__Proteobacteria; c__Alphaproteobacteria; o__Rhizobiales; Unclassified; Unclassified; Unclassified
	OTU92	0	0	0	0	0	2	0	20	37	41	26	13	0	2	32	3	11	27	k__Bacteria; p__Proteobacteria; Unclassified; Unclassified; Unclassified; Unclassified; Unclassified
	OTU921	0	0	7	7	0	0	5	0	0	20	1	0	5	0	0	0	0	0	k__Bacteria; p__Proteobacteria; c__Alphaproteobacteria; o__Rhizobiales; f__Bradyrhizobiaceae; Unclassified; Unclassified
	OTU923	12	0	40	94	17	12	17	0	25	37	7	9	114	66	53	60	48	85	k__Bacteria; p__Proteobacteria; Unclassified; Unclassified; Unclassified; Unclassified; Unclassified
	OTU924	0	0	0	0	0	37	0	5	0	2	2	0	3	2	5	0	0	8	k__Bacteria; p__Proteobacteria; Unclassified; Unclassified; Unclassified; Unclassified; Unclassified
	OTU925	0	13	1	5	3	0	1	3	1	2	1	2	2	5	4	3	0	0	k__Bacteria; Unclassified; Unclassified; Unclassified; Unclassified; Unclassified; Unclassified
	OTU928	0	9	0	0	0	0	0	0	4	0	30	0	1	3	0	0	2	0	k__Bacteria; p__Proteobacteria; c__Alphaproteobacteria; o__Rhizobiales; Unclassified; Unclassified; Unclassified
	OTU93	109	163	93	38	5	72	18	43	10	55	14	19	19	62	39	81	96	30	k__Bacteria; p__Proteobacteria; c__Alphaproteobacteria; o__Rhizobiales; f__Bradyrhizobiaceae; Unclassified; Unclassified
	OTU934	0	8	5	12	2	4	10	0	2	3	3	3	0	9	0	4	0	0	k__Bacteria; Unclassified; Unclassified; Unclassified; Unclassified; Unclassified; Unclassified
	OTU938	0	0	0	0	0	5	0	0	6	0	4	4	2	0	11	14	7	0	k__Bacteria; p__Proteobacteria; Unclassified; Unclassified; Unclassified; Unclassified; Unclassified
	OTU94	76	72	31	45	44	41	25	46	46	10	43	26	32	15	64	60	75	50	k__Bacteria; p__Proteobacteria; c__Alphaproteobacteria; o__Rhizobiales; Unclassified; Unclassified; Unclassified
	OTU946	0	0	3	1	8	5	9	5	2	0	0	3	4	3	1	8	0	1	k__Bacteria; Unclassified; Unclassified; Unclassified; Unclassified; Unclassified; Unclassified
	OTU947	0	4	3	0	0	4	3	2	2	0	0	1	6	2	13	14	0	0	k__Bacteria; p__Proteobacteria; c__Alphaproteobacteria; o__Rhizobiales; f__Bradyrhizobiaceae; g__Bosea; Unclassified
	OTU95	160	94	32	25	35	42	35	49	51	81	46	23	42	28	46	56	88	35	k__Bacteria; p__Proteobacteria; Unclassified; Unclassified; Unclassified; Unclassified; Unclassified
	OTU96	10	28	0	88	7	11	113	30	27	125	45	36	49	6	25	1	92	25	k__Bacteria; p__Proteobacteria; Unclassified; Unclassified; Unclassified; Unclassified; Unclassified
	OTU963	3	10	0	1	6	1	2	0	2	7	0	0	0	1	5	0	9	4	k__Bacteria; p__Proteobacteria; c__Alphaproteobacteria; o__Rhizobiales; f__Phyllobacteriaceae; Unclassified; Unclassified
	OTU97	0	10	21	0	0	5	0	24	121	39	0	43	61	69	82	27	0	53	k__Bacteria; p__Proteobacteria; Unclassified; Unclassified; Unclassified; Unclassified; Unclassified
	OTU971	0	0	10	5	3	0	2	1	18	3	0	0	0	3	0	3	0	0	k__Bacteria; p__Proteobacteria; c__Alphaproteobacteria; o__Rhizobiales; f__Xanthobacteraceae; g__Starkeya; s__Starkeya_novella_DSM_506
	OTU972	0	0	16	0	0	0	0	0	0	16	0	0	0	4	0	0	9	0	k__Bacteria; p__Proteobacteria; Unclassified; Unclassified; Unclassified; Unclassified; Unclassified
	OTU98	114	147	87	32	8	52	47	100	38	45	26	61	71	65	17	47	30	27	k__Bacteria; p__Proteobacteria; c__Alphaproteobacteria; o__Rhizobiales; f__Bradyrhizobiaceae; Unclassified; Unclassified
	OTU980	2	13	9	1	0	3	0	1	5	5	1	0	10	1	1	0	4	0	k__Bacteria; p__Proteobacteria; c__Alphaproteobacteria; o__Rhizobiales; f__Bradyrhizobiaceae; g__Bradyrhizobium; Unclassified
	OTU982	20	14	0	0	0	0	0	0	0	0	10	0	0	0	0	0	0	0	k__Bacteria; p__Proteobacteria; Unclassified; Unclassified; Unclassified; Unclassified; Unclassified
	OTU987	4	4	1	2	1	0	6	8	0	0	3	5	3	12	2	6	3	4	k__Bacteria; p__Proteobacteria; c__Alphaproteobacteria; o__Rhizobiales; Unclassified; Unclassified; Unclassified
	OTU988	0	0	0	2	0	1	1	0	2	2	9	5	10	4	5	8	3	2	k__Bacteria; p__Proteobacteria; c__Alphaproteobacteria; o__Rhizobiales; Unclassified; Unclassified; Unclassified
	OTU99	16	38	0	40	21	13	22	77	50	78	28	65	26	67	68	72	45	34	k__Bacteria; p__Proteobacteria; c__Alphaproteobacteria; o__Rhizobiales; f__Bradyrhizobiaceae; Unclassified; Unclassified
	OTU999	0	0	0	0	0	4	0	0	7	0	0	0	2	2	23	18	0	3	k__Bacteria; p__Proteobacteria; c__Alphaproteobacteria; o__Rhizobiales; f__Phyllobacteriaceae; g__Mesorhizobium; Unclassified
		45821	39925	45276	38752	32539	36290	40955	46608	38050	47007	40831	39287	41266	40652	41623	39457	40085	35729

## Sheet: 1
		OTU_id	OTU1	OTU10	OTU100	OTU1000	OTU1003	OTU101	OTU1014	OTU102	OTU1026	OTU1029	OTU103	OTU1033	OTU1039	OTU104	OTU1044	OTU105	OTU106	OTU1061	OTU107	OTU1073	OTU1078	OTU108	OTU1083	OTU1086	OTU109	OTU1092	OTU11	OTU110	OTU111	OTU1119	OTU112	OTU1120	OTU1121	OTU1122	OTU1123	OTU113	OTU1130	OTU1135	OTU114	OTU115	OTU1153	OTU1154	OTU1157	OTU116	OTU117	OTU118	OTU1188
		A1	21902	524	11	0	0	84	8	41	0	0	0	0	0	0	2	8	61	20	14	27	17	0	0	0	49	0	66	114	91	0	52	0	0	17	7	99	5	2	14	33	0	0	0	69	0	14	4
		A2	16292	299	8	0	0	53	7	3	0	6	47	0	0	59	1	0	63	2	26	17	0	33	0	0	12	0	94	134	69	0	22	4	3	22	5	35	0	7	38	35	31	1	1	43	3	16	7
		A3	23963	339	16	0	0	75	14	32	0	0	0	0	4	0	10	0	58	1	68	0	0	9	0	0	7	0	84	106	111	0	25	0	0	14	8	53	4	1	42	2	0	3	0	22	2	23	5
		A4	17810	199	61	0	0	37	18	37	0	7	21	0	0	48	3	0	84	0	26	28	0	0	0	0	6	0	93	97	67	0	28	1	0	9	0	4	3	13	43	41	0	5	0	13	0	11	2
		A5	14952	243	7	1	0	53	5	38	1	0	75	0	2	21	1	0	18	5	23	18	0	0	27	0	48	0	85	92	17	0	44	10	0	14	1	48	0	1	104	30	7	8	0	22	0	33	4
		A6	17734	200	50	1	0	71	3	22	0	0	19	0	1	55	3	1	26	2	25	27	0	2	1	0	48	0	146	80	36	0	3	0	0	3	1	11	8	5	52	30	3	2	9	25	22	23	2
		A7	17529	273	35	1	0	41	0	27	0	0	68	0	0	34	10	14	37	16	40	21	0	5	0	0	30	0	218	82	24	2	20	1	0	5	1	46	1	2	45	22	0	7	0	36	6	20	8
		A8	18284	395	52	4	0	67	7	43	3	3	90	8	4	76	4	0	76	0	107	26	0	23	0	1	63	19	138	240	15	1	54	0	0	7	3	6	3	7	19	17	0	2	0	32	0	20	6
		A9	13129	207	0	30	0	49	4	40	16	10	106	0	0	129	9	8	40	0	58	9	0	57	4	6	54	2	200	121	26	2	46	2	1	13	10	38	0	2	71	55	0	2	1	47	1	23	3
		A10	17822	341	103	0	0	69	0	61	10	27	178	0	0	60	0	28	86	2	36	30	0	80	0	3	0	0	206	138	49	3	52	7	0	5	0	33	4	2	8	29	5	1	0	32	111	2	4
		A11	12854	257	20	14	0	22	3	38	21	2	141	5	5	125	9	30	20	3	31	4	12	118	11	3	12	5	202	93	79	0	17	5	1	0	0	83	0	1	56	11	10	2	21	44	36	7	1
		A12	14535	216	50	3	12	53	0	64	4	3	147	10	3	75	0	94	56	3	39	8	0	65	0	5	26	6	161	90	33	0	11	0	0	1	8	45	6	1	94	19	4	0	1	45	51	14	6
		A13	16982	215	11	4	12	68	5	28	2	2	128	7	7	110	13	43	52	1	26	8	4	68	0	1	47	0	162	137	58	2	8	4	0	3	8	80	2	1	18	21	6	5	1	41	28	33	2
		A14	15492	179	48	0	0	38	0	59	2	0	150	0	2	23	5	35	77	2	47	21	6	90	0	0	23	0	276	132	36	1	36	0	0	11	7	34	5	4	38	58	0	3	0	33	1	24	6
		A15	11745	355	18	13	0	53	5	73	0	4	146	0	13	71	3	70	97	2	24	8	0	110	0	4	55	0	309	200	31	14	18	15	12	2	0	61	1	2	40	39	7	2	8	48	17	4	11
		A16	9407	225	11	10	8	69	3	41	3	5	462	16	0	30	0	71	58	9	35	27	11	99	0	25	43	19	438	196	34	12	47	3	21	66	5	15	3	2	31	25	0	3	12	41	21	23	2
		A17	11592	130	34	7	18	48	2	48	11	0	322	19	4	66	0	24	85	0	56	5	0	51	1	14	66	2	629	169	48	6	97	1	0	11	15	22	0	0	24	25	0	1	0	29	10	104	10
		A18	9322	61	7	8	0	41	0	29	1	4	363	6	0	18	3	97	33	0	19	7	10	98	1	4	42	1	663	80	35	2	16	1	8	6	0	58	2	1	12	14	2	0	0	15	67	65	4
[truncated: 782 more columns]
