# Supplementary material for: Integration of organic–inorganic nitrogen fertilization on nitrogen conversion in soil
Source: Front Plant Sci. 2025 Dec 10;16:1688878. doi: 10.3389/fpls.2025.1688878 (PMC12728020; doi:10.3389/fpls.2025.1688878)
Supplement: Supplementary Table 10 — nirS structure. [file Table10.xlsx]

## Sheet: Sheet1
	OTU_id	A1	A2	A3	A4	A5	A6	A7	A8	A9	A10	A11	A12	A13	A14	A15	A16	A17	A18	taxonomy
	OTU1	4450	4234	4296	3770	3198	3678	3820	3015	3738	3925	3734	3250	2795	2669	2461	2149	2967	2857	k__Bacteria; p__Proteobacteria; Unclassified; Unclassified; Unclassified; Unclassified; Unclassified
	OTU10	1037	680	750	562	620	622	617	703	707	677	583	815	750	816	718	1022	773	753	k__Bacteria; p__Proteobacteria; Unclassified; Unclassified; Unclassified; Unclassified; Unclassified
	OTU100	31	3	6	90	69	109	14	45	5	20	15	25	137	25	18	39	18	8	k__Bacteria; p__Proteobacteria; Unclassified; Unclassified; Unclassified; Unclassified; Unclassified
	OTU1009	10	3	2	1	6	5	0	0	13	4	1	9	5	5	2	8	1	9	k__Bacteria; p__Proteobacteria; Unclassified; Unclassified; Unclassified; Unclassified; Unclassified
	OTU101	0	0	0	0	0	95	0	0	0	3	9	0	12	0	7	78	70	117	k__Bacteria; p__Proteobacteria; Unclassified; Unclassified; Unclassified; Unclassified; Unclassified
	OTU102	51	67	54	65	38	109	73	69	70	42	33	102	39	31	140	84	68	69	k__Bacteria; p__Proteobacteria; Unclassified; Unclassified; Unclassified; Unclassified; Unclassified
	OTU103	64	94	86	132	69	92	47	109	83	85	111	135	102	92	94	209	78	103	k__Bacteria; p__Proteobacteria; Unclassified; Unclassified; Unclassified; Unclassified; Unclassified
	OTU104	120	66	74	15	66	41	52	81	55	35	46	64	44	41	88	63	49	65	k__Bacteria; p__Proteobacteria; Unclassified; Unclassified; Unclassified; Unclassified; Unclassified
	OTU1047	6	0	2	2	0	13	1	0	3	10	0	6	0	0	5	0	14	4	k__Bacteria; p__Proteobacteria; Unclassified; Unclassified; Unclassified; Unclassified; Unclassified
	OTU105	28	14	2	47	19	67	11	37	1	61	40	26	111	84	82	11	17	1	k__Bacteria; p__Proteobacteria; Unclassified; Unclassified; Unclassified; Unclassified; Unclassified
	OTU106	112	30	59	68	74	53	43	72	8	46	68	38	48	26	66	49	72	24	k__Bacteria; p__Proteobacteria; Unclassified; Unclassified; Unclassified; Unclassified; Unclassified
	OTU107	26	4	25	28	12	61	20	47	38	12	11	33	107	66	88	44	38	75	k__Bacteria; p__Proteobacteria; Unclassified; Unclassified; Unclassified; Unclassified; Unclassified
	OTU108	162	69	58	53	38	32	44	61	98	81	64	75	55	71	91	94	73	108	k__Bacteria; p__Proteobacteria; Unclassified; Unclassified; Unclassified; Unclassified; Unclassified
	OTU109	0	5	0	59	39	82	42	50	77	51	82	89	92	53	21	42	36	19	k__Bacteria; p__Proteobacteria; Unclassified; Unclassified; Unclassified; Unclassified; Unclassified
	OTU11	546	347	438	571	796	449	423	353	375	419	730	349	204	371	123	591	515	566	k__Bacteria; p__Proteobacteria; Unclassified; Unclassified; Unclassified; Unclassified; Unclassified
	OTU110	0	2	27	0	5	42	3	3	70	102	138	41	9	13	36	8	4	7	k__Bacteria; p__Proteobacteria; Unclassified; Unclassified; Unclassified; Unclassified; Unclassified
	OTU111	7	23	35	3	0	32	39	3	124	31	43	44	71	167	145	60	93	89	k__Bacteria; p__Proteobacteria; Unclassified; Unclassified; Unclassified; Unclassified; Unclassified
	OTU112	66	2	0	73	41	80	24	32	20	11	3	22	12	11	11	5	5	0	k__Bacteria; Unclassified; Unclassified; Unclassified; Unclassified; Unclassified; Unclassified
	OTU1126	6	3	12	0	1	5	3	5	10	5	5	7	0	3	0	1	1	0	k__Bacteria; p__Proteobacteria; Unclassified; Unclassified; Unclassified; Unclassified; Unclassified
	OTU113	239	236	276	258	223	288	243	341	315	307	357	254	266	245	351	462	284	317	k__Bacteria; p__Proteobacteria; Unclassified; Unclassified; Unclassified; Unclassified; Unclassified
	OTU1132	136	83	151	88	176	83	99	73	174	44	170	99	121	111	127	106	324	148	k__Bacteria; p__Proteobacteria; Unclassified; Unclassified; Unclassified; Unclassified; Unclassified
	OTU114	44	43	51	31	56	18	42	29	62	28	48	27	27	21	52	58	20	48	k__Bacteria; p__Proteobacteria; Unclassified; Unclassified; Unclassified; Unclassified; Unclassified
	OTU1145	6	5	2	11	0	10	2	7	6	23	5	6	3	5	6	2	1	17	k__Bacteria; Unclassified; Unclassified; Unclassified; Unclassified; Unclassified; Unclassified
	OTU115	8	41	24	28	10	34	19	53	46	83	50	87	71	27	23	67	17	19	k__Bacteria; p__Proteobacteria; Unclassified; Unclassified; Unclassified; Unclassified; Unclassified
	OTU116	0	0	1	0	23	85	0	2	6	18	51	11	53	74	84	45	31	72	k__Bacteria; p__Proteobacteria; Unclassified; Unclassified; Unclassified; Unclassified; Unclassified
	OTU117	63	26	29	32	39	46	55	78	99	60	57	38	75	40	154	70	72	44	k__Bacteria; p__Proteobacteria; Unclassified; Unclassified; Unclassified; Unclassified; Unclassified
	OTU118	0	0	5	0	0	3	0	8	4	11	40	56	4	3	32	0	8	8	k__Bacteria; p__Proteobacteria; Unclassified; Unclassified; Unclassified; Unclassified; Unclassified
	OTU119	62	23	74	42	23	62	39	31	71	50	21	43	36	34	55	13	44	47	k__Bacteria; p__Proteobacteria; Unclassified; Unclassified; Unclassified; Unclassified; Unclassified
	OTU12	818	580	443	361	384	404	768	929	454	1145	758	651	781	555	575	535	389	288	k__Bacteria; p__Proteobacteria; Unclassified; Unclassified; Unclassified; Unclassified; Unclassified
	OTU120	63	73	101	38	24	63	36	54	61	61	66	40	108	97	55	157	122	53	k__Bacteria; p__Proteobacteria; Unclassified; Unclassified; Unclassified; Unclassified; Unclassified
	OTU121	70	25	68	92	286	131	151	98	112	164	139	67	97	52	120	64	147	75	k__Bacteria; p__Proteobacteria; c__Betaproteobacteria; o__Burkholderiales; Unclassified; Unclassified; Unclassified
	OTU122	87	46	59	80	140	75	71	65	119	51	151	104	51	90	107	75	75	78	k__Bacteria; p__Proteobacteria; Unclassified; Unclassified; Unclassified; Unclassified; Unclassified
	OTU123	15	0	2	97	45	60	14	5	5	101	30	39	12	25	6	52	11	2	k__Bacteria; p__Proteobacteria; Unclassified; Unclassified; Unclassified; Unclassified; Unclassified
	OTU124	104	104	67	50	78	83	70	92	89	111	146	132	76	82	115	135	96	95	k__Bacteria; p__Proteobacteria; Unclassified; Unclassified; Unclassified; Unclassified; Unclassified
	OTU125	39	65	63	52	16	57	11	97	67	62	42	137	69	54	40	120	53	17	k__Bacteria; p__Proteobacteria; Unclassified; Unclassified; Unclassified; Unclassified; Unclassified
	OTU126	37	20	57	93	42	52	83	106	93	60	59	79	63	41	52	60	84	66	k__Bacteria; p__Proteobacteria; c__Betaproteobacteria; o__Rhodocyclales; Unclassified; Unclassified; Unclassified
	OTU127	95	57	59	63	108	58	70	83	70	82	84	81	53	71	94	134	79	91	k__Bacteria; p__Proteobacteria; Unclassified; Unclassified; Unclassified; Unclassified; Unclassified
	OTU128	19	2	24	37	14	44	33	89	48	47	42	85	28	24	6	15	39	29	k__Bacteria; p__Proteobacteria; c__Betaproteobacteria; o__Rhodocyclales; f__Zoogloeaceae; g__Azoarcus; s__Azoarcus_evansii
	OTU129	56	31	7	64	28	55	18	61	16	68	29	63	56	50	41	86	27	41	k__Bacteria; Unclassified; Unclassified; Unclassified; Unclassified; Unclassified; Unclassified
	OTU13	436	202	244	261	381	293	401	349	692	486	632	650	533	750	829	990	1073	823	k__Bacteria; p__Proteobacteria; Unclassified; Unclassified; Unclassified; Unclassified; Unclassified
	OTU130	41	24	8	22	7	18	28	52	6	92	34	40	89	97	33	22	30	0	k__Bacteria; p__Proteobacteria; Unclassified; Unclassified; Unclassified; Unclassified; Unclassified
	OTU131	64	38	33	56	96	52	86	35	25	123	36	37	96	45	84	106	74	93	k__Bacteria; p__Proteobacteria; Unclassified; Unclassified; Unclassified; Unclassified; Unclassified
	OTU132	0	3	0	48	73	26	9	7	0	34	55	14	73	5	26	78	17	0	k__Bacteria; p__Proteobacteria; Unclassified; Unclassified; Unclassified; Unclassified; Unclassified
	OTU133	61	58	39	102	58	44	97	76	38	68	68	53	74	47	66	92	54	43	k__Bacteria; p__Proteobacteria; Unclassified; Unclassified; Unclassified; Unclassified; Unclassified
	OTU134	54	21	67	31	49	60	45	22	69	68	60	42	4	64	10	16	32	64	k__Bacteria; p__Proteobacteria; Unclassified; Unclassified; Unclassified; Unclassified; Unclassified
	OTU135	46	25	68	58	16	38	55	85	44	55	78	47	45	22	29	20	37	55	k__Bacteria; p__Proteobacteria; Unclassified; Unclassified; Unclassified; Unclassified; Unclassified
	OTU136	41	36	27	30	40	11	27	41	23	40	37	25	34	30	46	71	15	27	k__Bacteria; p__Proteobacteria; Unclassified; Unclassified; Unclassified; Unclassified; Unclassified
	OTU137	24	24	25	19	23	21	23	20	31	44	52	31	21	31	49	51	31	16	k__Bacteria; p__Proteobacteria; c__Gammaproteobacteria; o__Xanthomonadales; f__Rhodanobacteraceae; g__Rhodanobacter; s__Rhodanobacter_sp
	OTU138	90	23	78	36	106	72	106	41	119	22	53	89	48	110	58	16	170	197	k__Bacteria; p__Proteobacteria; c__Betaproteobacteria; Unclassified; Unclassified; Unclassified; Unclassified
	OTU139	30	9	50	36	40	24	50	17	69	19	41	52	28	29	94	17	73	71	k__Bacteria; p__Proteobacteria; Unclassified; Unclassified; Unclassified; Unclassified; Unclassified
	OTU14	564	315	502	930	811	1000	953	659	1031	937	672	1084	526	682	482	428	651	739	k__Bacteria; p__Proteobacteria; c__Betaproteobacteria; o__Rhodocyclales; f__Zoogloeaceae; Unclassified; Unclassified
	OTU140	8	27	84	27	25	62	29	36	96	29	80	111	55	104	68	55	74	63	k__Bacteria; p__Proteobacteria; Unclassified; Unclassified; Unclassified; Unclassified; Unclassified
	OTU141	18	6	39	115	62	107	27	18	3	74	7	25	28	23	22	59	16	20	k__Bacteria; p__Proteobacteria; Unclassified; Unclassified; Unclassified; Unclassified; Unclassified
	OTU1415	64	51	104	85	90	62	106	142	72	102	77	44	88	82	87	117	64	80	k__Bacteria; p__Proteobacteria; Unclassified; Unclassified; Unclassified; Unclassified; Unclassified
	OTU142	108	90	65	150	79	52	117	101	77	150	117	114	156	79	82	198	63	108	k__Bacteria; p__Proteobacteria; Unclassified; Unclassified; Unclassified; Unclassified; Unclassified
	OTU1429	4	9	3	13	10	2	7	12	17	15	16	5	8	8	18	8	3	6	k__Bacteria; Unclassified; Unclassified; Unclassified; Unclassified; Unclassified; Unclassified
	OTU143	88	63	45	44	84	64	37	37	88	37	46	86	35	45	68	74	49	95	k__Bacteria; p__Proteobacteria; Unclassified; Unclassified; Unclassified; Unclassified; Unclassified
	OTU1435	62	37	91	22	4	35	64	17	53	31	55	10	12	43	9	3	30	48	k__Bacteria; Unclassified; Unclassified; Unclassified; Unclassified; Unclassified; Unclassified
	OTU144	34	32	25	39	45	62	29	47	68	35	51	59	45	51	49	46	91	50	k__Bacteria; p__Proteobacteria; Unclassified; Unclassified; Unclassified; Unclassified; Unclassified
	OTU145	56	45	24	166	78	134	74	114	42	122	76	91	152	106	93	137	101	74	k__Bacteria; p__Proteobacteria; Unclassified; Unclassified; Unclassified; Unclassified; Unclassified
	OTU146	108	89	137	51	106	103	116	108	139	56	61	56	107	74	205	70	158	174	k__Bacteria; p__Proteobacteria; Unclassified; Unclassified; Unclassified; Unclassified; Unclassified
	OTU147	69	102	162	158	89	71	106	91	32	62	41	38	38	56	12	29	16	22	Unassigned; Unassigned; Unassigned; Unassigned; Unassigned; Unassigned; Unassigned
	OTU148	5	21	30	20	0	28	5	72	34	40	7	34	35	89	59	65	59	52	k__Bacteria; p__Proteobacteria; Unclassified; Unclassified; Unclassified; Unclassified; Unclassified
	OTU149	41	28	26	19	41	24	50	50	169	63	51	68	50	92	153	61	102	111	k__Bacteria; p__Proteobacteria; Unclassified; Unclassified; Unclassified; Unclassified; Unclassified
	OTU15	1425	730	1963	1302	1331	1450	1594	986	1404	1178	830	2032	813	1185	694	1434	1356	1422	k__Bacteria; p__Proteobacteria; Unclassified; Unclassified; Unclassified; Unclassified; Unclassified
	OTU150	62	4	18	36	60	14	57	57	42	68	56	49	20	21	24	22	41	22	k__Bacteria; p__Proteobacteria; Unclassified; Unclassified; Unclassified; Unclassified; Unclassified
	OTU151	85	12	14	65	22	25	29	36	18	50	41	33	23	45	29	47	25	16	k__Bacteria; p__Proteobacteria; Unclassified; Unclassified; Unclassified; Unclassified; Unclassified
	OTU152	21	10	20	31	39	24	24	75	6	18	30	48	31	34	27	7	50	66	k__Bacteria; p__Proteobacteria; Unclassified; Unclassified; Unclassified; Unclassified; Unclassified
	OTU153	0	12	1	0	0	8	2	8	6	22	57	15	3	20	24	46	32	59	k__Bacteria; p__Proteobacteria; Unclassified; Unclassified; Unclassified; Unclassified; Unclassified
	OTU154	51	25	24	22	29	35	24	30	23	62	26	15	22	31	49	35	26	30	k__Bacteria; p__Proteobacteria; Unclassified; Unclassified; Unclassified; Unclassified; Unclassified
	OTU155	6	7	4	11	45	28	15	11	61	18	27	12	29	25	75	42	15	44	k__Bacteria; p__Proteobacteria; Unclassified; Unclassified; Unclassified; Unclassified; Unclassified
	OTU1558	0	6	10	5	0	1	0	0	0	6	0	1	7	0	0	17	1	0	k__Bacteria; p__Proteobacteria; Unclassified; Unclassified; Unclassified; Unclassified; Unclassified
	OTU156	48	26	84	24	26	17	27	7	78	17	20	28	18	8	13	15	17	12	k__Bacteria; p__Proteobacteria; Unclassified; Unclassified; Unclassified; Unclassified; Unclassified
	OTU157	0	0	0	6	4	1	5	10	46	49	61	66	29	36	51	47	26	44	k__Bacteria; p__Proteobacteria; Unclassified; Unclassified; Unclassified; Unclassified; Unclassified
	OTU1570	18	15	17	3	2	8	8	11	8	2	11	6	1	11	14	13	8	21	k__Bacteria; Unclassified; Unclassified; Unclassified; Unclassified; Unclassified; Unclassified
	OTU1577	0	2	0	4	0	0	7	0	8	3	6	15	5	0	5	0	0	7	k__Bacteria; p__Proteobacteria; Unclassified; Unclassified; Unclassified; Unclassified; Unclassified
	OTU158	0	5	9	1	1	59	0	4	84	35	22	86	20	35	63	37	3	28	k__Bacteria; p__Proteobacteria; Unclassified; Unclassified; Unclassified; Unclassified; Unclassified
	OTU159	0	10	0	31	30	66	30	62	14	22	3	22	16	20	11	32	36	0	k__Bacteria; p__Proteobacteria; c__Betaproteobacteria; o__Rhodocyclales; Unclassified; Unclassified; Unclassified
	OTU16	221	147	255	295	341	274	212	201	284	385	530	488	462	573	721	702	605	528	k__Bacteria; p__Proteobacteria; Unclassified; Unclassified; Unclassified; Unclassified; Unclassified
	OTU160	55	62	54	23	32	12	16	4	22	41	35	12	7	21	17	7	7	5	k__Bacteria; p__Proteobacteria; Unclassified; Unclassified; Unclassified; Unclassified; Unclassified
	OTU161	26	21	28	75	71	62	38	26	43	123	74	52	59	54	17	23	16	29	k__Bacteria; p__Proteobacteria; Unclassified; Unclassified; Unclassified; Unclassified; Unclassified
	OTU1617	7	1	20	17	1	8	18	2	3	0	0	10	0	3	17	0	2	7	k__Bacteria; p__Proteobacteria; Unclassified; Unclassified; Unclassified; Unclassified; Unclassified
	OTU1619	15	4	12	2	0	14	3	4	0	0	3	7	2	6	0	14	0	0	k__Bacteria; p__Proteobacteria; c__Betaproteobacteria; Unclassified; Unclassified; Unclassified; Unclassified
	OTU162	3	2	8	0	9	35	20	38	40	42	40	41	12	50	39	39	38	47	k__Bacteria; p__Proteobacteria; Unclassified; Unclassified; Unclassified; Unclassified; Unclassified
	OTU1626	48	13	23	67	7	22	27	38	20	50	15	34	13	19	60	41	14	18	k__Bacteria; p__Proteobacteria; Unclassified; Unclassified; Unclassified; Unclassified; Unclassified
	OTU163	17	11	8	79	17	37	14	30	26	9	10	24	8	7	4	72	33	8	k__Bacteria; p__Proteobacteria; Unclassified; Unclassified; Unclassified; Unclassified; Unclassified
	OTU164	0	0	0	0	0	20	4	0	12	24	19	18	0	8	22	21	6	16	k__Bacteria; p__Proteobacteria; Unclassified; Unclassified; Unclassified; Unclassified; Unclassified
	OTU165	57	18	20	49	13	75	11	57	34	70	36	50	42	46	51	23	34	11	k__Bacteria; p__Proteobacteria; Unclassified; Unclassified; Unclassified; Unclassified; Unclassified
	OTU166	15	10	0	28	24	1	15	23	31	6	25	5	21	13	115	26	16	28	k__Bacteria; p__Proteobacteria; Unclassified; Unclassified; Unclassified; Unclassified; Unclassified
	OTU167	111	55	72	47	99	42	63	99	62	110	43	59	45	70	63	63	75	99	k__Bacteria; p__Proteobacteria; Unclassified; Unclassified; Unclassified; Unclassified; Unclassified
	OTU1677	14	17	31	27	53	56	21	23	64	23	34	20	25	40	15	19	54	59	k__Bacteria; p__Proteobacteria; Unclassified; Unclassified; Unclassified; Unclassified; Unclassified
	OTU168	0	15	3	11	9	9	24	62	16	73	29	35	25	32	6	28	45	7	k__Bacteria; p__Proteobacteria; Unclassified; Unclassified; Unclassified; Unclassified; Unclassified
	OTU169	203	106	163	9	29	21	74	37	51	33	67	26	13	40	49	35	34	64	k__Bacteria; p__Proteobacteria; Unclassified; Unclassified; Unclassified; Unclassified; Unclassified
	OTU17	439	398	478	193	299	356	401	291	232	248	218	326	301	434	376	599	698	611	k__Bacteria; p__Proteobacteria; Unclassified; Unclassified; Unclassified; Unclassified; Unclassified
	OTU170	41	38	9	44	57	38	36	57	66	79	78	45	47	27	150	92	55	37	k__Bacteria; p__Proteobacteria; Unclassified; Unclassified; Unclassified; Unclassified; Unclassified
	OTU171	50	51	26	26	72	19	31	28	14	34	24	25	24	20	78	4	12	52	k__Bacteria; p__Proteobacteria; Unclassified; Unclassified; Unclassified; Unclassified; Unclassified
	OTU172	58	39	52	35	46	16	29	34	36	44	24	33	25	30	31	37	14	58	k__Bacteria; p__Proteobacteria; Unclassified; Unclassified; Unclassified; Unclassified; Unclassified
	OTU173	15	25	39	25	24	44	28	12	31	1	27	14	15	14	0	1	39	1	k__Bacteria; p__Proteobacteria; c__Betaproteobacteria; o__Burkholderiales; Unclassified; Unclassified; Unclassified
	OTU174	19	28	28	54	39	20	32	9	25	44	13	23	7	27	41	80	42	28	k__Bacteria; p__Proteobacteria; Unclassified; Unclassified; Unclassified; Unclassified; Unclassified
	OTU175	28	11	8	4	8	23	26	16	80	8	40	35	16	115	31	11	60	20	k__Bacteria; p__Proteobacteria; Unclassified; Unclassified; Unclassified; Unclassified; Unclassified
	OTU176	12	35	6	39	13	51	16	48	5	14	15	40	27	20	20	21	23	19	k__Bacteria; p__Proteobacteria; Unclassified; Unclassified; Unclassified; Unclassified; Unclassified
	OTU177	14	23	6	12	20	8	22	10	32	20	17	13	23	11	40	26	16	12	k__Bacteria; p__Proteobacteria; Unclassified; Unclassified; Unclassified; Unclassified; Unclassified
	OTU178	74	34	42	45	32	39	42	53	147	82	58	91	40	83	189	97	94	105	k__Bacteria; p__Proteobacteria; Unclassified; Unclassified; Unclassified; Unclassified; Unclassified
	OTU179	17	15	12	21	28	7	23	10	28	7	55	25	28	1	53	52	11	0	k__Bacteria; p__Proteobacteria; Unclassified; Unclassified; Unclassified; Unclassified; Unclassified
	OTU18	326	233	370	332	344	347	288	311	322	375	301	432	240	271	471	430	333	427	k__Bacteria; Unclassified; Unclassified; Unclassified; Unclassified; Unclassified; Unclassified
	OTU180	10	9	23	51	25	47	19	27	5	19	16	16	52	24	0	0	8	0	k__Bacteria; p__Proteobacteria; Unclassified; Unclassified; Unclassified; Unclassified; Unclassified
	OTU181	17	0	0	60	22	68	7	20	10	67	18	18	33	39	4	43	16	2	k__Bacteria; p__Proteobacteria; Unclassified; Unclassified; Unclassified; Unclassified; Unclassified
	OTU1817	618	477	512	494	602	363	397	472	349	569	420	422	546	322	404	689	659	495	k__Bacteria; p__Proteobacteria; Unclassified; Unclassified; Unclassified; Unclassified; Unclassified
	OTU182	14	27	27	9	10	12	3	33	26	22	12	19	22	20	17	30	9	11	k__Bacteria; p__Proteobacteria; Unclassified; Unclassified; Unclassified; Unclassified; Unclassified
	OTU183	28	21	26	62	18	25	33	38	22	23	32	61	65	24	22	22	37	31	k__Bacteria; p__Proteobacteria; Unclassified; Unclassified; Unclassified; Unclassified; Unclassified
	OTU184	18	16	9	32	23	19	22	20	18	29	9	22	16	17	4	17	9	28	k__Bacteria; p__Proteobacteria; c__Betaproteobacteria; o__Rhodocyclales; Unclassified; Unclassified; Unclassified
	OTU185	17	12	11	12	47	28	41	57	33	20	38	32	26	5	8	42	12	25	k__Bacteria; p__Proteobacteria; Unclassified; Unclassified; Unclassified; Unclassified; Unclassified
	OTU186	40	11	13	66	1	11	10	19	21	11	19	10	26	10	1	78	18	4	k__Bacteria; p__Proteobacteria; Unclassified; Unclassified; Unclassified; Unclassified; Unclassified
	OTU187	18	16	15	39	14	56	39	41	88	22	4	6	89	62	22	0	7	0	k__Bacteria; p__Proteobacteria; Unclassified; Unclassified; Unclassified; Unclassified; Unclassified
	OTU188	27	27	11	55	31	30	21	44	30	49	22	60	53	40	19	44	27	20	k__Bacteria; p__Proteobacteria; Unclassified; Unclassified; Unclassified; Unclassified; Unclassified
	OTU189	84	59	53	42	72	51	64	78	104	44	58	88	64	56	156	96	66	108	k__Bacteria; p__Proteobacteria; Unclassified; Unclassified; Unclassified; Unclassified; Unclassified
	OTU19	656	429	399	497	522	372	444	675	375	654	506	363	573	442	724	879	697	479	k__Bacteria; p__Proteobacteria; Unclassified; Unclassified; Unclassified; Unclassified; Unclassified
	OTU190	22	8	8	36	28	15	26	17	17	29	6	25	16	21	43	70	9	5	k__Bacteria; p__Proteobacteria; Unclassified; Unclassified; Unclassified; Unclassified; Unclassified
	OTU191	5	6	11	14	6	29	6	29	14	26	15	15	17	24	12	34	35	16	k__Bacteria; Unclassified; Unclassified; Unclassified; Unclassified; Unclassified; Unclassified
	OTU192	4	23	25	21	28	48	10	22	28	14	20	30	29	19	8	27	17	4	k__Bacteria; p__Proteobacteria; Unclassified; Unclassified; Unclassified; Unclassified; Unclassified
	OTU193	19	12	11	13	20	56	17	15	54	39	18	20	39	34	19	43	18	17	k__Bacteria; p__Proteobacteria; Unclassified; Unclassified; Unclassified; Unclassified; Unclassified
	OTU1932	52	18	64	22	22	45	18	18	31	47	13	35	30	36	42	68	75	36	k__Bacteria; p__Proteobacteria; Unclassified; Unclassified; Unclassified; Unclassified; Unclassified
	OTU194	51	43	33	68	99	52	56	69	62	53	105	43	59	63	137	146	61	100	k__Bacteria; Unclassified; Unclassified; Unclassified; Unclassified; Unclassified; Unclassified
	OTU195	0	39	20	0	0	35	3	4	2	135	66	54	16	3	35	6	12	37	k__Bacteria; p__Proteobacteria; Unclassified; Unclassified; Unclassified; Unclassified; Unclassified
	OTU1951	0	3	0	3	1	1	1	3	4	6	3	3	8	1	2	0	9	6	k__Bacteria; p__Proteobacteria; Unclassified; Unclassified; Unclassified; Unclassified; Unclassified
	OTU196	32	9	43	26	25	34	12	25	36	20	41	33	49	25	36	31	34	79	k__Bacteria; p__Proteobacteria; Unclassified; Unclassified; Unclassified; Unclassified; Unclassified
	OTU1961	2	3	4	5	1	5	5	11	10	2	17	15	10	10	1	22	14	24	k__Bacteria; p__Proteobacteria; Unclassified; Unclassified; Unclassified; Unclassified; Unclassified
	OTU197	0	2	0	0	8	49	0	13	40	16	73	22	5	0	12	16	0	5	k__Bacteria; p__Proteobacteria; Unclassified; Unclassified; Unclassified; Unclassified; Unclassified
	OTU198	12	2	0	24	0	45	4	34	0	45	9	12	7	23	0	3	12	0	k__Bacteria; p__Proteobacteria; Unclassified; Unclassified; Unclassified; Unclassified; Unclassified
	OTU199	49	23	14	32	35	20	25	36	80	71	33	27	43	48	36	31	48	28	k__Bacteria; p__Proteobacteria; Unclassified; Unclassified; Unclassified; Unclassified; Unclassified
	OTU1994	179	207	269	163	167	244	172	177	405	285	153	289	260	275	201	256	256	211	k__Bacteria; p__Proteobacteria; Unclassified; Unclassified; Unclassified; Unclassified; Unclassified
	OTU2	984	2154	1949	2604	1702	3235	2406	2501	1792	2329	2069	2503	3192	2495	1215	1121	2343	1688	k__Bacteria; Unclassified; Unclassified; Unclassified; Unclassified; Unclassified; Unclassified
	OTU20	444	825	627	672	269	363	415	750	579	552	330	299	799	879	463	435	616	843	k__Bacteria; p__Proteobacteria; Unclassified; Unclassified; Unclassified; Unclassified; Unclassified
	OTU200	124	58	87	38	49	25	52	48	63	64	93	91	53	71	88	161	135	91	k__Bacteria; Unclassified; Unclassified; Unclassified; Unclassified; Unclassified; Unclassified
	OTU201	31	29	19	14	27	25	22	31	20	22	34	21	31	16	28	28	10	15	k__Bacteria; Unclassified; Unclassified; Unclassified; Unclassified; Unclassified; Unclassified
	OTU202	33	24	48	26	30	25	57	46	28	24	21	20	25	26	45	45	31	70	k__Bacteria; p__Proteobacteria; Unclassified; Unclassified; Unclassified; Unclassified; Unclassified
	OTU203	39	61	31	52	31	27	40	112	34	50	41	109	100	31	102	167	56	35	k__Bacteria; p__Proteobacteria; Unclassified; Unclassified; Unclassified; Unclassified; Unclassified
	OTU204	25	16	5	9	22	7	6	32	39	26	16	9	26	11	59	14	9	5	k__Bacteria; p__Proteobacteria; Unclassified; Unclassified; Unclassified; Unclassified; Unclassified
	OTU205	11	7	19	11	14	10	9	16	20	22	15	8	24	26	17	26	14	18	k__Bacteria; p__Proteobacteria; Unclassified; Unclassified; Unclassified; Unclassified; Unclassified
	OTU206	0	0	0	0	8	2	0	10	32	39	36	0	6	0	32	11	12	55	k__Bacteria; p__Proteobacteria; Unclassified; Unclassified; Unclassified; Unclassified; Unclassified
	OTU207	25	30	52	22	47	39	66	17	35	42	25	39	26	56	20	32	65	50	k__Bacteria; p__Proteobacteria; Unclassified; Unclassified; Unclassified; Unclassified; Unclassified
	OTU208	62	29	43	83	60	44	55	33	78	95	37	67	42	61	66	101	48	28	k__Bacteria; p__Proteobacteria; Unclassified; Unclassified; Unclassified; Unclassified; Unclassified
	OTU209	14	11	26	2	15	12	12	25	20	16	20	23	9	11	35	21	4	25	k__Bacteria; p__Proteobacteria; Unclassified; Unclassified; Unclassified; Unclassified; Unclassified
	OTU21	959	897	811	1614	1002	884	1084	1188	757	1111	903	1001	1185	968	1118	1449	944	830	k__Bacteria; p__Proteobacteria; Unclassified; Unclassified; Unclassified; Unclassified; Unclassified
	OTU210	54	37	37	64	31	39	45	74	71	39	60	58	37	29	55	84	24	44	k__Bacteria; p__Proteobacteria; Unclassified; Unclassified; Unclassified; Unclassified; Unclassified
	OTU2104	31	15	10	28	17	40	10	24	31	11	26	71	17	21	29	35	19	21	k__Bacteria; p__Proteobacteria; Unclassified; Unclassified; Unclassified; Unclassified; Unclassified
	OTU211	0	1	0	0	0	0	8	3	5	29	36	3	30	9	9	6	50	83	k__Bacteria; p__Proteobacteria; Unclassified; Unclassified; Unclassified; Unclassified; Unclassified
	OTU212	54	28	0	13	17	12	22	67	48	13	18	24	6	41	62	37	13	20	k__Bacteria; p__Proteobacteria; Unclassified; Unclassified; Unclassified; Unclassified; Unclassified
	OTU213	31	46	54	31	49	47	27	51	72	74	59	83	65	71	75	69	56	25	k__Bacteria; p__Proteobacteria; c__Alphaproteobacteria; o__Rhizobiales; f__Bradyrhizobiaceae; g__Bradyrhizobium; s__Bradyrhizobium_oligotrophicum_S58
	OTU214	26	21	17	9	2	11	18	17	4	12	33	15	2	8	9	37	21	5	k__Bacteria; p__Proteobacteria; Unclassified; Unclassified; Unclassified; Unclassified; Unclassified
	OTU215	23	20	12	12	21	16	11	16	12	22	22	17	7	13	15	35	22	12	k__Bacteria; p__Proteobacteria; Unclassified; Unclassified; Unclassified; Unclassified; Unclassified
	OTU216	28	5	18	9	20	48	57	30	24	29	72	49	38	33	42	44	46	62	k__Bacteria; p__Proteobacteria; c__Betaproteobacteria; Unclassified; Unclassified; Unclassified; Unclassified
	OTU217	27	13	54	3	18	3	16	42	15	14	18	16	28	19	0	5	22	4	k__Bacteria; p__Proteobacteria; Unclassified; Unclassified; Unclassified; Unclassified; Unclassified
	OTU218	14	14	8	28	27	10	2	24	14	22	7	18	12	5	7	27	8	0	k__Bacteria; p__Proteobacteria; Unclassified; Unclassified; Unclassified; Unclassified; Unclassified
	OTU219	24	9	20	61	7	28	19	71	0	114	17	25	76	23	11	12	25	0	k__Bacteria; p__Proteobacteria; Unclassified; Unclassified; Unclassified; Unclassified; Unclassified
	OTU22	161	179	186	309	254	365	486	597	689	494	498	543	570	749	509	585	973	811	k__Bacteria; p__Proteobacteria; Unclassified; Unclassified; Unclassified; Unclassified; Unclassified
	OTU220	0	0	0	0	0	1	0	18	0	5	0	0	0	15	13	14	0	45	k__Bacteria; p__Proteobacteria; Unclassified; Unclassified; Unclassified; Unclassified; Unclassified
	OTU221	0	0	0	0	0	0	6	0	0	5	21	10	14	7	10	43	35	34	k__Bacteria; p__Proteobacteria; c__Gammaproteobacteria; o__Acidiferrobacterales; f__Acidiferrobacteraceae; Unclassified; Unclassified
	OTU222	25	18	25	9	0	13	3	24	5	36	17	33	45	6	7	56	15	6	k__Bacteria; Unclassified; Unclassified; Unclassified; Unclassified; Unclassified; Unclassified
	OTU223	7	13	8	6	40	9	13	31	15	18	30	21	12	16	24	22	10	10	k__Bacteria; p__Proteobacteria; Unclassified; Unclassified; Unclassified; Unclassified; Unclassified
	OTU224	0	0	0	21	21	23	0	0	36	77	0	84	23	29	0	11	0	4	k__Bacteria; p__Proteobacteria; Unclassified; Unclassified; Unclassified; Unclassified; Unclassified
	OTU225	9	4	6	23	7	19	8	30	20	3	5	12	16	23	11	11	12	8	k__Bacteria; p__Proteobacteria; Unclassified; Unclassified; Unclassified; Unclassified; Unclassified
	OTU226	39	15	32	26	35	22	49	26	91	55	33	64	47	23	20	15	17	53	k__Bacteria; p__Proteobacteria; Unclassified; Unclassified; Unclassified; Unclassified; Unclassified
	OTU227	0	0	5	0	0	9	1	0	59	1	6	0	3	22	85	4	0	14	k__Bacteria; p__Proteobacteria; Unclassified; Unclassified; Unclassified; Unclassified; Unclassified
	OTU228	19	6	3	40	6	17	18	11	6	20	3	6	12	8	7	23	5	14	k__Bacteria; p__Proteobacteria; Unclassified; Unclassified; Unclassified; Unclassified; Unclassified
	OTU229	26	13	42	28	10	55	19	18	10	14	11	33	12	8	1	6	2	10	Unassigned; Unassigned; Unassigned; Unassigned; Unassigned; Unassigned; Unassigned
	OTU23	1372	1241	1199	1619	1451	1129	1245	1642	1186	1445	1410	1444	1396	1378	1526	2118	1412	1311	k__Bacteria; p__Proteobacteria; Unclassified; Unclassified; Unclassified; Unclassified; Unclassified
	OTU230	0	0	0	0	0	3	0	0	106	15	0	16	0	0	27	14	4	31	k__Bacteria; p__Proteobacteria; Unclassified; Unclassified; Unclassified; Unclassified; Unclassified
	OTU231	2	13	42	33	34	60	20	29	20	39	42	48	7	17	10	12	56	52	k__Bacteria; p__Proteobacteria; Unclassified; Unclassified; Unclassified; Unclassified; Unclassified
	OTU232	91	50	114	20	25	32	18	25	105	5	17	54	10	55	33	48	56	30	k__Bacteria; p__Proteobacteria; Unclassified; Unclassified; Unclassified; Unclassified; Unclassified
	OTU233	50	38	26	47	50	42	26	62	39	48	77	71	35	40	94	109	38	46	k__Bacteria; p__Proteobacteria; Unclassified; Unclassified; Unclassified; Unclassified; Unclassified
	OTU234	18	13	16	9	18	12	8	9	21	6	15	13	15	13	23	11	7	16	k__Bacteria; p__Proteobacteria; Unclassified; Unclassified; Unclassified; Unclassified; Unclassified
	OTU235	15	0	0	15	2	8	2	16	0	22	5	3	17	0	3	106	0	0	k__Bacteria; p__Proteobacteria; c__Gammaproteobacteria; o__Xanthomonadales; f__Rhodanobacteraceae; g__Rhodanobacter; s__Rhodanobacter_sp
	OTU236	10	11	16	8	6	17	4	25	10	9	10	18	26	15	43	17	4	8	k__Bacteria; p__Proteobacteria; Unclassified; Unclassified; Unclassified; Unclassified; Unclassified
	OTU237	9	2	4	45	56	21	20	12	26	41	8	74	40	6	6	6	3	8	k__Bacteria; p__Proteobacteria; Unclassified; Unclassified; Unclassified; Unclassified; Unclassified
	OTU238	24	32	50	31	29	30	28	39	6	36	41	19	26	22	38	69	23	43	k__Bacteria; p__Proteobacteria; Unclassified; Unclassified; Unclassified; Unclassified; Unclassified
	OTU239	3	6	10	28	22	10	12	9	3	21	13	7	3	6	9	32	11	1	k__Bacteria; p__Proteobacteria; c__Gammaproteobacteria; o__Xanthomonadales; f__Rhodanobacteraceae; g__Rhodanobacter; s__Rhodanobacter_sp
	OTU24	305	318	361	312	256	353	229	319	396	304	276	424	225	294	129	161	384	202	k__Bacteria; p__Proteobacteria; Unclassified; Unclassified; Unclassified; Unclassified; Unclassified
	OTU240	3	9	15	18	2	9	3	20	19	65	15	35	6	14	12	13	7	7	k__Bacteria; Unclassified; Unclassified; Unclassified; Unclassified; Unclassified; Unclassified
	OTU241	2	0	2	70	5	4	10	2	12	2	93	9	23	19	0	9	1	0	k__Bacteria; p__Proteobacteria; c__Betaproteobacteria; Unclassified; Unclassified; Unclassified; Unclassified
	OTU242	20	4	16	32	4	5	17	10	0	69	2	4	17	9	5	38	5	1	k__Bacteria; p__Proteobacteria; Unclassified; Unclassified; Unclassified; Unclassified; Unclassified
	OTU243	22	25	24	31	52	17	31	42	61	26	53	27	37	30	88	55	31	77	k__Bacteria; p__Proteobacteria; Unclassified; Unclassified; Unclassified; Unclassified; Unclassified
	OTU244	0	1	0	0	0	16	0	1	86	24	41	35	1	5	89	3	3	64	k__Bacteria; p__Proteobacteria; Unclassified; Unclassified; Unclassified; Unclassified; Unclassified
	OTU245	30	12	19	16	27	14	32	19	18	28	17	18	18	16	19	1	7	14	k__Bacteria; p__Proteobacteria; c__Betaproteobacteria; o__Rhodocyclales; f__Zoogloeaceae; Unclassified; Unclassified
	OTU246	33	17	5	41	12	48	11	29	12	41	25	56	15	22	34	61	7	23	k__Bacteria; p__Proteobacteria; Unclassified; Unclassified; Unclassified; Unclassified; Unclassified
	OTU247	0	12	0	0	0	16	0	6	66	28	4	4	59	27	41	106	80	62	k__Bacteria; p__Proteobacteria; Unclassified; Unclassified; Unclassified; Unclassified; Unclassified
	OTU248	13	19	19	16	20	7	8	20	13	13	22	12	17	5	49	49	14	12	k__Bacteria; p__Proteobacteria; Unclassified; Unclassified; Unclassified; Unclassified; Unclassified
	OTU249	0	0	4	0	0	75	0	0	0	0	0	0	0	0	2	11	0	16	k__Bacteria; p__Proteobacteria; Unclassified; Unclassified; Unclassified; Unclassified; Unclassified
	OTU25	96	58	31	128	114	150	188	98	108	604	491	441	1290	1999	1238	107	104	198	k__Bacteria; p__Proteobacteria; Unclassified; Unclassified; Unclassified; Unclassified; Unclassified
	OTU250	0	0	0	0	0	0	29	10	8	20	12	39	5	15	37	55	34	53	k__Bacteria; p__Proteobacteria; Unclassified; Unclassified; Unclassified; Unclassified; Unclassified
	OTU251	12	9	5	6	11	10	13	20	11	6	16	17	10	9	31	22	10	7	k__Bacteria; p__Proteobacteria; Unclassified; Unclassified; Unclassified; Unclassified; Unclassified
	OTU252	21	9	10	37	11	7	19	31	7	18	10	9	33	12	13	16	12	15	Unassigned; Unassigned; Unassigned; Unassigned; Unassigned; Unassigned; Unassigned
	OTU253	33	8	43	18	16	29	58	14	9	7	3	30	4	26	3	26	53	51	k__Bacteria; p__Proteobacteria; Unclassified; Unclassified; Unclassified; Unclassified; Unclassified
	OTU254	22	10	32	19	21	22	29	29	8	27	24	22	28	29	61	36	25	53	k__Bacteria; p__Proteobacteria; Unclassified; Unclassified; Unclassified; Unclassified; Unclassified
	OTU255	59	44	22	198	77	138	143	205	56	109	95	122	116	57	209	134	82	36	k__Bacteria; p__Proteobacteria; Unclassified; Unclassified; Unclassified; Unclassified; Unclassified
	OTU256	19	15	19	15	33	11	15	21	9	12	9	19	19	14	38	27	5	15	k__Bacteria; Unclassified; Unclassified; Unclassified; Unclassified; Unclassified; Unclassified
	OTU257	13	2	0	1	13	26	16	1	12	9	8	0	4	8	31	11	10	0	k__Bacteria; p__Proteobacteria; Unclassified; Unclassified; Unclassified; Unclassified; Unclassified
	OTU258	20	21	29	45	36	19	32	35	19	20	32	48	22	20	34	56	27	30	k__Bacteria; Unclassified; Unclassified; Unclassified; Unclassified; Unclassified; Unclassified
	OTU259	33	9	13	6	17	4	12	6	11	19	8	17	17	17	42	32	8	10	k__Bacteria; p__Proteobacteria; Unclassified; Unclassified; Unclassified; Unclassified; Unclassified
	OTU26	282	136	77	489	217	234	282	343	128	426	232	145	298	263	165	291	212	105	k__Bacteria; p__Proteobacteria; Unclassified; Unclassified; Unclassified; Unclassified; Unclassified
	OTU260	21	18	11	25	5	20	3	27	20	20	16	32	12	13	20	36	20	14	k__Bacteria; p__Proteobacteria; Unclassified; Unclassified; Unclassified; Unclassified; Unclassified
	OTU261	35	11	43	24	27	20	22	41	19	26	34	19	12	18	46	26	14	22	k__Bacteria; p__Proteobacteria; Unclassified; Unclassified; Unclassified; Unclassified; Unclassified
	OTU262	3	6	19	9	11	3	11	2	17	2	2	9	13	8	10	13	20	23	k__Bacteria; p__Proteobacteria; Unclassified; Unclassified; Unclassified; Unclassified; Unclassified
	OTU263	0	0	0	0	0	0	5	2	46	9	20	6	12	8	3	22	10	28	k__Bacteria; Unclassified; Unclassified; Unclassified; Unclassified; Unclassified; Unclassified
	OTU264	46	16	26	33	5	23	10	44	20	21	20	42	23	43	23	78	79	62	k__Bacteria; p__Proteobacteria; Unclassified; Unclassified; Unclassified; Unclassified; Unclassified
	OTU265	18	18	17	3	21	14	5	4	11	18	15	17	5	12	2	8	3	19	k__Bacteria; p__Proteobacteria; Unclassified; Unclassified; Unclassified; Unclassified; Unclassified
	OTU266	3	8	5	3	3	21	7	9	15	8	0	18	13	5	16	17	7	12	k__Bacteria; p__Proteobacteria; Unclassified; Unclassified; Unclassified; Unclassified; Unclassified
	OTU267	12	3	4	9	5	10	3	6	5	5	5	13	7	18	41	19	9	4	k__Bacteria; p__Proteobacteria; Unclassified; Unclassified; Unclassified; Unclassified; Unclassified
	OTU268	10	3	6	13	8	5	11	6	9	18	12	9	9	3	7	6	5	5	k__Bacteria; p__Proteobacteria; Unclassified; Unclassified; Unclassified; Unclassified; Unclassified
	OTU269	0	0	0	0	0	0	0	0	8	14	8	4	22	22	7	18	26	24	k__Bacteria; p__Proteobacteria; Unclassified; Unclassified; Unclassified; Unclassified; Unclassified
	OTU27	900	1646	1113	62	0	5	3	1	21	2	62	55	9	0	0	7	12	7	k__Bacteria; p__Proteobacteria; c__Gammaproteobacteria; o__Pseudomonadales; f__Pseudomonadaceae; g__Pseudomonas; s__Pseudomonas_aeruginosa
	OTU270	0	7	1	0	0	0	2	2	31	9	65	34	3	0	50	2	6	49	k__Bacteria; p__Proteobacteria; Unclassified; Unclassified; Unclassified; Unclassified; Unclassified
	OTU271	142	42	69	13	12	6	20	16	4	7	8	11	7	12	6	2	3	10	k__Bacteria; Unclassified; Unclassified; Unclassified; Unclassified; Unclassified; Unclassified
	OTU272	4	0	20	14	0	22	1	24	13	1	0	11	14	19	10	1	7	41	k__Bacteria; p__Proteobacteria; Unclassified; Unclassified; Unclassified; Unclassified; Unclassified
	OTU273	15	14	9	2	9	16	8	8	14	4	8	12	5	8	16	17	3	17	k__Bacteria; p__Proteobacteria; Unclassified; Unclassified; Unclassified; Unclassified; Unclassified
	OTU274	21	14	20	0	25	5	8	12	14	16	5	8	9	5	32	0	13	9	k__Bacteria; p__Proteobacteria; Unclassified; Unclassified; Unclassified; Unclassified; Unclassified
	OTU275	5	16	8	5	4	11	6	3	7	14	12	4	6	10	4	15	11	12	k__Bacteria; p__Proteobacteria; Unclassified; Unclassified; Unclassified; Unclassified; Unclassified
	OTU276	2	1	0	10	2	9	0	11	0	11	2	0	30	0	0	38	2	0	k__Bacteria; p__Proteobacteria; Unclassified; Unclassified; Unclassified; Unclassified; Unclassified
	OTU277	0	0	0	0	7	11	0	0	13	0	55	0	0	5	30	15	5	16	k__Bacteria; p__Proteobacteria; Unclassified; Unclassified; Unclassified; Unclassified; Unclassified
	OTU278	0	0	0	0	0	0	0	0	0	0	4	0	0	0	1	37	0	18	k__Bacteria; p__Proteobacteria; Unclassified; Unclassified; Unclassified; Unclassified; Unclassified
	OTU279	16	13	19	73	1	8	14	20	0	22	3	35	12	13	0	29	25	1	k__Bacteria; p__Proteobacteria; Unclassified; Unclassified; Unclassified; Unclassified; Unclassified
	OTU28	0	74	5	4	4	8	30	0	47	5	122	178	5	4	1	9	10	8	k__Bacteria; p__Proteobacteria; c__Betaproteobacteria; o__Burkholderiales; f__Alcaligenaceae; g__Bordetella; s__Bordetella_petrii
	OTU280	22	30	14	6	0	33	4	41	9	22	23	32	27	8	5	12	26	7	k__Bacteria; p__Proteobacteria; Unclassified; Unclassified; Unclassified; Unclassified; Unclassified
	OTU281	2	8	15	10	13	7	7	22	15	10	10	8	8	18	18	21	9	22	k__Bacteria; p__Proteobacteria; Unclassified; Unclassified; Unclassified; Unclassified; Unclassified
	OTU282	0	0	0	0	0	16	1	0	12	1	13	6	0	0	81	0	0	9	k__Bacteria; p__Proteobacteria; c__Alphaproteobacteria; Unclassified; Unclassified; Unclassified; Unclassified
	OTU283	19	3	14	2	5	17	9	15	1	8	18	10	4	7	8	9	8	16	k__Bacteria; p__Proteobacteria; Unclassified; Unclassified; Unclassified; Unclassified; Unclassified
	OTU284	3	9	15	7	4	12	0	4	4	5	3	15	3	8	0	11	14	7	k__Bacteria; p__Proteobacteria; c__Betaproteobacteria; o__Burkholderiales; Unclassified; Unclassified; Unclassified
	OTU285	16	12	8	4	0	10	22	16	9	19	21	18	11	6	15	11	10	17	k__Bacteria; p__Proteobacteria; Unclassified; Unclassified; Unclassified; Unclassified; Unclassified
	OTU286	22	29	49	8	0	12	12	4	18	17	32	24	11	4	14	31	12	6	k__Bacteria; p__Proteobacteria; Unclassified; Unclassified; Unclassified; Unclassified; Unclassified
	OTU287	0	0	0	0	0	8	0	0	1	1	125	0	0	1	0	0	0	1	k__Bacteria; p__Proteobacteria; Unclassified; Unclassified; Unclassified; Unclassified; Unclassified
	OTU288	15	7	5	8	7	8	1	10	13	8	7	2	1	1	1	10	9	14	k__Bacteria; p__Proteobacteria; Unclassified; Unclassified; Unclassified; Unclassified; Unclassified
	OTU289	8	4	0	29	1	5	3	7	15	22	6	7	6	9	11	18	11	11	k__Bacteria; p__Proteobacteria; Unclassified; Unclassified; Unclassified; Unclassified; Unclassified
	OTU29	49	52	73	824	305	562	281	287	113	290	195	246	355	265	265	291	160	274	k__Bacteria; p__Proteobacteria; Unclassified; Unclassified; Unclassified; Unclassified; Unclassified
	OTU290	0	1	0	4	33	11	1	3	50	14	11	0	11	3	0	3	0	4	k__Bacteria; p__Proteobacteria; c__Gammaproteobacteria; o__Acidiferrobacterales; f__Acidiferrobacteraceae; g__Sulfurifustis; s__Sulfurifustis_variabilis
	OTU291	1	6	16	9	2	21	3	6	21	38	6	18	42	25	64	54	19	103	k__Bacteria; p__Proteobacteria; Unclassified; Unclassified; Unclassified; Unclassified; Unclassified
	OTU292	0	0	0	0	5	1	5	0	1	0	0	14	22	0	3	0	0	85	k__Bacteria; p__Proteobacteria; c__Betaproteobacteria; Unclassified; Unclassified; Unclassified; Unclassified
	OTU293	74	12	25	7	19	20	23	31	7	29	14	39	42	25	28	5	53	43	k__Bacteria; p__Proteobacteria; c__Betaproteobacteria; Unclassified; Unclassified; Unclassified; Unclassified
	OTU294	0	0	0	0	0	7	0	0	0	1	0	0	2	0	0	0	0	0	k__Bacteria; p__Proteobacteria; Unclassified; Unclassified; Unclassified; Unclassified; Unclassified
	OTU295	16	6	18	0	1	2	2	2	27	8	5	15	9	5	3	4	3	0	k__Bacteria; p__Proteobacteria; Unclassified; Unclassified; Unclassified; Unclassified; Unclassified
	OTU296	10	14	30	6	18	19	11	8	35	21	21	13	17	17	22	6	23	42	k__Bacteria; p__Proteobacteria; Unclassified; Unclassified; Unclassified; Unclassified; Unclassified
	OTU297	2	1	2	5	12	8	3	8	17	6	5	13	7	8	13	3	6	6	k__Bacteria; p__Proteobacteria; Unclassified; Unclassified; Unclassified; Unclassified; Unclassified
	OTU298	37	26	7	1	6	4	5	2	0	2	5	0	0	1	1	2	3	11	k__Bacteria; p__Proteobacteria; Unclassified; Unclassified; Unclassified; Unclassified; Unclassified
	OTU299	1	7	1	23	0	0	0	8	0	19	0	10	8	14	0	19	0	0	k__Bacteria; p__Proteobacteria; Unclassified; Unclassified; Unclassified; Unclassified; Unclassified
	OTU3	4315	3812	4828	3092	4042	2812	2811	4228	4329	3629	3943	3956	3459	3534	4434	3876	6290	4851	k__Bacteria; p__Proteobacteria; Unclassified; Unclassified; Unclassified; Unclassified; Unclassified
	OTU30	717	887	736	925	1023	715	770	1050	1063	857	927	1089	1086	820	987	1624	950	716	k__Bacteria; p__Proteobacteria; Unclassified; Unclassified; Unclassified; Unclassified; Unclassified
	OTU300	0	0	0	0	0	86	1	5	0	0	4	0	0	1	19	64	7	46	k__Bacteria; p__Proteobacteria; Unclassified; Unclassified; Unclassified; Unclassified; Unclassified
	OTU301	21	21	11	0	1	5	6	6	14	11	0	1	13	29	0	15	0	12	k__Bacteria; p__Proteobacteria; Unclassified; Unclassified; Unclassified; Unclassified; Unclassified
	OTU302	8	14	11	14	14	23	10	18	4	9	9	20	4	2	7	22	3	15	k__Bacteria; p__Proteobacteria; Unclassified; Unclassified; Unclassified; Unclassified; Unclassified
	OTU303	2	0	1	29	3	0	0	16	2	23	0	4	6	3	3	36	3	5	k__Bacteria; p__Proteobacteria; Unclassified; Unclassified; Unclassified; Unclassified; Unclassified
	OTU304	0	1	12	16	3	28	10	3	7	22	1	16	2	5	0	9	4	33	k__Bacteria; p__Proteobacteria; Unclassified; Unclassified; Unclassified; Unclassified; Unclassified
	OTU305	0	1	0	4	0	6	0	13	3	6	0	21	17	7	14	0	1	24	k__Bacteria; Unclassified; Unclassified; Unclassified; Unclassified; Unclassified; Unclassified
	OTU306	20	5	21	2	21	11	18	5	16	15	13	15	8	5	16	27	4	15	k__Bacteria; p__Proteobacteria; Unclassified; Unclassified; Unclassified; Unclassified; Unclassified
	OTU307	25	10	24	16	0	0	9	4	25	9	26	4	22	11	20	6	3	15	k__Bacteria; p__Proteobacteria; Unclassified; Unclassified; Unclassified; Unclassified; Unclassified
	OTU308	6	7	5	2	11	3	5	10	5	17	5	3	8	11	9	13	2	7	k__Bacteria; p__Proteobacteria; Unclassified; Unclassified; Unclassified; Unclassified; Unclassified
	OTU309	20	5	12	16	15	8	19	20	16	13	10	19	23	8	30	48	14	9	k__Bacteria; Unclassified; Unclassified; Unclassified; Unclassified; Unclassified; Unclassified
	OTU31	680	448	662	319	399	417	666	319	427	406	367	482	312	424	224	161	192	267	k__Bacteria; p__Proteobacteria; c__Betaproteobacteria; Unclassified; Unclassified; Unclassified; Unclassified
	OTU310	12	11	41	17	16	2	5	0	16	2	16	13	4	4	13	4	20	50	k__Bacteria; p__Proteobacteria; Unclassified; Unclassified; Unclassified; Unclassified; Unclassified
	OTU311	13	6	22	20	26	18	23	27	21	9	16	22	7	18	1	1	10	35	k__Bacteria; p__Proteobacteria; Unclassified; Unclassified; Unclassified; Unclassified; Unclassified
	OTU312	54	12	7	5	24	3	14	3	12	3	13	3	1	7	15	8	6	11	k__Bacteria; p__Proteobacteria; Unclassified; Unclassified; Unclassified; Unclassified; Unclassified
	OTU313	12	3	7	2	0	14	6	9	21	2	17	13	8	58	21	43	39	30	k__Bacteria; p__Proteobacteria; Unclassified; Unclassified; Unclassified; Unclassified; Unclassified
	OTU314	1	1	0	0	0	0	1	2	4	12	24	7	13	5	14	23	11	10	k__Bacteria; p__Proteobacteria; Unclassified; Unclassified; Unclassified; Unclassified; Unclassified
	OTU315	0	9	20	12	8	3	2	1	4	15	0	10	2	5	0	11	0	0	k__Bacteria; p__Proteobacteria; Unclassified; Unclassified; Unclassified; Unclassified; Unclassified
	OTU316	0	0	0	0	0	16	0	0	87	0	5	0	0	0	4	0	0	0	k__Bacteria; p__Proteobacteria; Unclassified; Unclassified; Unclassified; Unclassified; Unclassified
	OTU317	6	6	11	3	12	7	3	0	9	8	2	12	4	5	4	0	3	5	k__Bacteria; p__Proteobacteria; Unclassified; Unclassified; Unclassified; Unclassified; Unclassified
	OTU318	0	0	102	0	0	0	0	0	32	0	0	0	0	0	0	0	0	0	k__Bacteria; p__Proteobacteria; Unclassified; Unclassified; Unclassified; Unclassified; Unclassified
	OTU319	15	11	15	8	17	8	30	11	25	16	11	12	32	15	27	26	8	8	k__Bacteria; p__Proteobacteria; Unclassified; Unclassified; Unclassified; Unclassified; Unclassified
	OTU32	460	328	420	418	612	322	531	468	424	481	475	469	400	485	682	573	555	536	k__Bacteria; p__Proteobacteria; Unclassified; Unclassified; Unclassified; Unclassified; Unclassified
	OTU320	3	15	42	15	1	12	21	6	76	12	13	30	36	26	12	12	6	5	k__Bacteria; p__Proteobacteria; c__Betaproteobacteria; o__Burkholderiales; Unclassified; Unclassified; Unclassified
	OTU321	0	0	0	0	0	45	0	0	0	0	77	1	0	0	147	19	0	10	k__Bacteria; p__Proteobacteria; Unclassified; Unclassified; Unclassified; Unclassified; Unclassified
	OTU322	0	0	13	26	25	34	12	3	16	29	28	6	7	29	18	1	2	8	k__Bacteria; p__Proteobacteria; Unclassified; Unclassified; Unclassified; Unclassified; Unclassified
	OTU323	0	2	0	37	0	26	3	10	0	0	2	7	4	17	6	18	16	2	k__Bacteria; p__Proteobacteria; Unclassified; Unclassified; Unclassified; Unclassified; Unclassified
	OTU324	24	0	8	17	8	13	4	4	14	13	9	5	4	3	1	12	12	9	k__Bacteria; p__Proteobacteria; Unclassified; Unclassified; Unclassified; Unclassified; Unclassified
	OTU325	6	3	0	0	0	0	0	1	0	0	3	6	42	0	22	11	1	2	k__Bacteria; p__Proteobacteria; Unclassified; Unclassified; Unclassified; Unclassified; Unclassified
	OTU326	20	17	4	14	18	20	14	15	14	15	11	11	6	11	4	11	10	9	k__Bacteria; p__Proteobacteria; Unclassified; Unclassified; Unclassified; Unclassified; Unclassified
	OTU327	3	7	3	9	0	0	10	12	0	0	15	3	2	4	0	17	6	2	k__Bacteria; p__Proteobacteria; Unclassified; Unclassified; Unclassified; Unclassified; Unclassified
	OTU328	11	7	53	46	12	4	36	2	8	27	31	19	22	1	47	12	18	2	k__Bacteria; p__Proteobacteria; Unclassified; Unclassified; Unclassified; Unclassified; Unclassified
	OTU329	0	0	0	0	0	66	1	2	1	1	55	18	0	4	116	37	0	19	k__Bacteria; p__Proteobacteria; Unclassified; Unclassified; Unclassified; Unclassified; Unclassified
	OTU33	327	449	546	194	181	254	107	376	258	489	259	345	325	247	317	409	299	251	k__Bacteria; p__Proteobacteria; Unclassified; Unclassified; Unclassified; Unclassified; Unclassified
	OTU330	16	0	9	0	0	6	4	0	0	18	0	1	25	0	0	7	0	0	k__Bacteria; p__Proteobacteria; c__Betaproteobacteria; o__Rhodocyclales; Unclassified; Unclassified; Unclassified
	OTU331	9	13	23	4	1	13	3	4	8	5	2	14	2	11	12	3	4	1	k__Bacteria; p__Proteobacteria; Unclassified; Unclassified; Unclassified; Unclassified; Unclassified
	OTU332	3	0	0	0	1	13	0	9	17	0	27	10	1	0	0	0	2	8	k__Bacteria; p__Proteobacteria; c__Betaproteobacteria; o__Rhodocyclales; f__Zoogloeaceae; Unclassified; Unclassified
	OTU333	7	0	0	27	1	11	9	9	8	27	21	8	15	10	7	8	11	3	k__Bacteria; p__Proteobacteria; Unclassified; Unclassified; Unclassified; Unclassified; Unclassified
	OTU334	4	7	4	0	0	5	0	0	1	10	5	2	20	11	0	10	13	7	k__Bacteria; p__Proteobacteria; Unclassified; Unclassified; Unclassified; Unclassified; Unclassified
	OTU335	0	0	0	0	0	46	0	0	45	0	0	51	1	11	72	55	0	79	k__Bacteria; p__Proteobacteria; Unclassified; Unclassified; Unclassified; Unclassified; Unclassified
	OTU336	10	11	14	9	27	10	10	18	14	11	19	12	13	15	21	29	10	17	k__Bacteria; p__Proteobacteria; Unclassified; Unclassified; Unclassified; Unclassified; Unclassified
	OTU337	14	7	9	18	12	3	10	17	6	9	12	6	20	23	12	9	18	10	k__Bacteria; Unclassified; Unclassified; Unclassified; Unclassified; Unclassified; Unclassified
	OTU338	3	0	5	9	6	7	3	9	0	14	8	1	9	11	14	6	4	0	k__Bacteria; p__Proteobacteria; Unclassified; Unclassified; Unclassified; Unclassified; Unclassified
	OTU339	5	0	0	66	23	9	4	20	0	11	21	10	19	8	0	0	15	4	k__Bacteria; p__Proteobacteria; Unclassified; Unclassified; Unclassified; Unclassified; Unclassified
	OTU34	302	150	156	189	234	214	232	221	241	177	208	160	180	170	330	305	193	169	k__Bacteria; p__Proteobacteria; Unclassified; Unclassified; Unclassified; Unclassified; Unclassified
	OTU340	0	0	0	0	0	7	0	5	9	72	0	5	27	0	8	36	41	10	k__Bacteria; p__Proteobacteria; Unclassified; Unclassified; Unclassified; Unclassified; Unclassified
	OTU341	0	6	4	9	15	7	4	0	5	14	8	0	0	2	12	2	0	15	k__Bacteria; p__Proteobacteria; c__Betaproteobacteria; o__Rhodocyclales; f__Zoogloeaceae; g__Azoarcus; s__Azoarcus_sp
	OTU342	0	4	0	13	4	24	1	17	13	19	11	19	30	7	1	29	4	0	k__Bacteria; p__Proteobacteria; Unclassified; Unclassified; Unclassified; Unclassified; Unclassified
	OTU343	8	3	1	5	5	0	9	1	1	2	4	5	10	4	19	10	2	2	k__Bacteria; Unclassified; Unclassified; Unclassified; Unclassified; Unclassified; Unclassified
	OTU344	4	2	3	14	19	15	3	15	24	13	9	1	13	5	0	7	0	0	k__Bacteria; p__Proteobacteria; c__Betaproteobacteria; o__Burkholderiales; Unclassified; Unclassified; Unclassified
	OTU345	3	2	3	2	0	4	2	1	12	8	3	16	5	12	2	10	14	2	k__Bacteria; p__Proteobacteria; c__Betaproteobacteria; o__Burkholderiales; Unclassified; Unclassified; Unclassified
	OTU346	0	4	11	0	0	15	11	6	3	2	0	5	5	6	1	0	4	11	k__Bacteria; p__Proteobacteria; Unclassified; Unclassified; Unclassified; Unclassified; Unclassified
	OTU347	0	0	0	0	0	17	1	0	9	1	1	10	0	0	68	0	0	1	k__Bacteria; p__Proteobacteria; Unclassified; Unclassified; Unclassified; Unclassified; Unclassified
	OTU348	22	9	7	9	12	1	7	7	2	10	4	4	7	6	8	7	0	9	k__Bacteria; p__Proteobacteria; Unclassified; Unclassified; Unclassified; Unclassified; Unclassified
	OTU349	16	4	0	0	8	0	7	12	5	14	0	1	1	12	0	25	0	0	k__Bacteria; p__Proteobacteria; Unclassified; Unclassified; Unclassified; Unclassified; Unclassified
	OTU35	561	351	206	104	159	57	161	155	114	131	157	150	89	281	179	278	362	330	k__Bacteria; p__Proteobacteria; Unclassified; Unclassified; Unclassified; Unclassified; Unclassified
	OTU350	0	4	0	0	0	13	0	0	20	8	0	11	0	9	25	5	12	28	k__Bacteria; p__Proteobacteria; Unclassified; Unclassified; Unclassified; Unclassified; Unclassified
	OTU351	2	2	0	0	0	2	4	5	0	4	9	10	2	9	17	6	8	2	k__Bacteria; p__Proteobacteria; Unclassified; Unclassified; Unclassified; Unclassified; Unclassified
	OTU352	0	2	0	0	0	3	0	1	2	0	0	5	4	3	17	9	0	13	k__Bacteria; p__Proteobacteria; Unclassified; Unclassified; Unclassified; Unclassified; Unclassified
	OTU353	0	5	12	2	8	5	1	21	25	0	0	4	8	0	48	2	1	0	k__Bacteria; p__Proteobacteria; Unclassified; Unclassified; Unclassified; Unclassified; Unclassified
	OTU354	5	1	0	26	3	33	4	2	0	6	3	2	4	16	2	6	4	0	k__Bacteria; p__Proteobacteria; Unclassified; Unclassified; Unclassified; Unclassified; Unclassified
	OTU355	12	10	32	6	2	18	3	5	12	1	4	6	0	1	9	2	4	6	k__Bacteria; Unclassified; Unclassified; Unclassified; Unclassified; Unclassified; Unclassified
	OTU356	46	22	46	18	2	7	5	6	19	0	1	7	14	28	20	21	24	27	k__Bacteria; p__Proteobacteria; Unclassified; Unclassified; Unclassified; Unclassified; Unclassified
	OTU357	15	11	10	0	35	6	7	1	0	0	37	8	0	20	22	17	13	3	k__Bacteria; p__Proteobacteria; Unclassified; Unclassified; Unclassified; Unclassified; Unclassified
	OTU358	6	3	9	3	17	6	5	4	5	11	5	6	2	3	29	10	6	7	k__Bacteria; p__Proteobacteria; Unclassified; Unclassified; Unclassified; Unclassified; Unclassified
	OTU359	0	16	11	10	4	0	9	7	9	4	31	16	0	3	0	3	10	4	k__Bacteria; p__Proteobacteria; Unclassified; Unclassified; Unclassified; Unclassified; Unclassified
	OTU36	343	360	388	128	72	144	97	171	264	309	209	309	144	284	141	360	212	165	k__Bacteria; p__Proteobacteria; Unclassified; Unclassified; Unclassified; Unclassified; Unclassified
	OTU360	1	4	10	7	4	3	2	3	2	11	14	3	12	4	0	6	4	9	k__Bacteria; p__Proteobacteria; Unclassified; Unclassified; Unclassified; Unclassified; Unclassified
	OTU361	9	4	6	3	20	6	4	0	1	2	0	13	0	0	27	19	12	5	k__Bacteria; p__Proteobacteria; Unclassified; Unclassified; Unclassified; Unclassified; Unclassified
	OTU362	1	0	0	3	2	74	4	4	0	0	2	14	2	25	2	1	30	1	k__Bacteria; p__Proteobacteria; c__Betaproteobacteria; o__Burkholderiales; Unclassified; Unclassified; Unclassified
	OTU363	7	5	9	9	5	1	7	9	15	10	6	10	5	8	6	8	2	18	k__Bacteria; p__Proteobacteria; Unclassified; Unclassified; Unclassified; Unclassified; Unclassified
	OTU364	14	3	7	2	2	5	6	5	14	1	1	1	4	3	13	2	6	2	k__Bacteria; Unclassified; Unclassified; Unclassified; Unclassified; Unclassified; Unclassified
	OTU365	6	4	5	3	4	1	2	2	29	1	0	8	2	5	0	11	6	11	k__Bacteria; p__Proteobacteria; c__Betaproteobacteria; Unclassified; Unclassified; Unclassified; Unclassified
	OTU366	5	5	3	13	1	10	9	7	0	5	5	2	1	3	6	5	4	2	k__Bacteria; Unclassified; Unclassified; Unclassified; Unclassified; Unclassified; Unclassified
	OTU367	0	12	27	4	2	10	3	30	10	10	0	8	4	30	5	25	21	15	k__Bacteria; p__Proteobacteria; Unclassified; Unclassified; Unclassified; Unclassified; Unclassified
	OTU368	6	14	2	16	5	4	16	14	14	17	15	6	15	4	6	8	2	4	k__Bacteria; p__Proteobacteria; Unclassified; Unclassified; Unclassified; Unclassified; Unclassified
	OTU369	7	7	0	10	0	4	2	0	14	9	15	6	0	1	0	0	3	6	k__Bacteria; p__Proteobacteria; Unclassified; Unclassified; Unclassified; Unclassified; Unclassified
	OTU37	244	251	303	150	122	121	189	209	331	220	283	293	134	155	215	128	135	158	k__Bacteria; Unclassified; Unclassified; Unclassified; Unclassified; Unclassified; Unclassified
	OTU370	0	0	1	0	0	11	0	0	7	3	6	2	4	0	28	2	4	30	k__Bacteria; p__Proteobacteria; Unclassified; Unclassified; Unclassified; Unclassified; Unclassified
	OTU371	28	3	14	5	15	8	11	2	1	0	5	3	10	0	10	3	0	20	k__Bacteria; p__Proteobacteria; Unclassified; Unclassified; Unclassified; Unclassified; Unclassified
	OTU372	0	4	0	0	0	0	0	3	0	11	0	4	0	4	4	8	9	33	k__Bacteria; p__Proteobacteria; Unclassified; Unclassified; Unclassified; Unclassified; Unclassified
	OTU373	1	1	0	19	0	1	8	0	11	5	37	0	15	2	0	4	11	6	k__Bacteria; p__Proteobacteria; Unclassified; Unclassified; Unclassified; Unclassified; Unclassified
	OTU374	0	0	0	0	45	4	0	0	29	0	112	5	14	6	0	23	28	11	k__Bacteria; p__Proteobacteria; c__Gammaproteobacteria; o__Pseudomonadales; f__Pseudomonadaceae; g__Pseudomonas; Unclassified
	OTU375	26	18	17	0	5	3	7	3	7	8	7	0	0	6	4	30	4	9	k__Bacteria; p__Proteobacteria; Unclassified; Unclassified; Unclassified; Unclassified; Unclassified
	OTU376	5	8	11	10	2	14	0	2	21	6	0	0	2	5	0	4	0	0	k__Bacteria; p__Proteobacteria; Unclassified; Unclassified; Unclassified; Unclassified; Unclassified
	OTU377	0	0	0	0	0	0	0	0	4	7	1	7	0	4	1	13	20	11	k__Bacteria; p__Proteobacteria; Unclassified; Unclassified; Unclassified; Unclassified; Unclassified
	OTU378	11	9	28	23	12	17	16	13	16	20	30	9	12	7	54	50	9	26	k__Bacteria; p__Proteobacteria; Unclassified; Unclassified; Unclassified; Unclassified; Unclassified
	OTU379	3	3	5	2	7	5	8	6	5	5	6	6	2	4	0	0	4	14	k__Bacteria; p__Proteobacteria; c__Betaproteobacteria; o__Burkholderiales; f__Burkholderiaceae; g__Cupriavidus; Unclassified
	OTU38	35	32	34	262	184	209	185	209	183	259	173	226	198	189	199	202	168	140	k__Bacteria; p__Proteobacteria; Unclassified; Unclassified; Unclassified; Unclassified; Unclassified
	OTU380	9	2	4	0	8	9	0	16	5	16	0	8	1	3	0	0	0	0	k__Bacteria; p__Proteobacteria; Unclassified; Unclassified; Unclassified; Unclassified; Unclassified
	OTU381	2	6	9	2	0	2	6	3	0	11	5	12	6	3	3	6	1	4	k__Bacteria; p__Proteobacteria; Unclassified; Unclassified; Unclassified; Unclassified; Unclassified
	OTU382	0	0	17	0	10	1	3	21	0	17	0	0	3	4	0	0	0	0	k__Bacteria; p__Proteobacteria; Unclassified; Unclassified; Unclassified; Unclassified; Unclassified
	OTU383	0	1	0	0	0	0	0	0	0	17	17	7	0	0	0	0	0	6	k__Bacteria; p__Proteobacteria; c__Alphaproteobacteria; Unclassified; Unclassified; Unclassified; Unclassified
	OTU384	0	3	13	0	0	5	0	3	6	2	4	14	7	5	8	0	0	0	k__Bacteria; p__Proteobacteria; Unclassified; Unclassified; Unclassified; Unclassified; Unclassified
	OTU385	0	0	0	0	12	14	0	0	26	0	60	0	0	3	16	0	2	2	k__Bacteria; p__Proteobacteria; Unclassified; Unclassified; Unclassified; Unclassified; Unclassified
	OTU386	0	0	0	11	0	0	10	12	0	0	11	0	4	3	0	15	4	11	k__Bacteria; p__Proteobacteria; Unclassified; Unclassified; Unclassified; Unclassified; Unclassified
	OTU387	7	8	21	2	0	4	4	0	4	0	1	3	3	2	0	1	9	2	k__Bacteria; p__Proteobacteria; Unclassified; Unclassified; Unclassified; Unclassified; Unclassified
	OTU388	20	15	12	14	19	3	10	12	17	14	5	9	17	10	25	28	9	22	k__Bacteria; p__Proteobacteria; Unclassified; Unclassified; Unclassified; Unclassified; Unclassified
	OTU389	8	6	10	8	6	0	3	0	5	0	2	1	2	7	11	1	7	3	k__Bacteria; p__Proteobacteria; Unclassified; Unclassified; Unclassified; Unclassified; Unclassified
	OTU39	256	172	269	156	176	228	159	162	212	101	287	157	149	206	135	119	372	112	k__Bacteria; p__Proteobacteria; Unclassified; Unclassified; Unclassified; Unclassified; Unclassified
	OTU390	13	7	12	6	7	2	1	15	1	11	9	16	0	6	7	27	12	1	k__Bacteria; p__Proteobacteria; Unclassified; Unclassified; Unclassified; Unclassified; Unclassified
	OTU391	3	9	0	13	7	0	4	8	0	14	4	7	4	2	1	29	4	0	k__Bacteria; p__Proteobacteria; Unclassified; Unclassified; Unclassified; Unclassified; Unclassified
	OTU392	0	0	0	8	0	1	2	3	0	17	5	2	15	2	9	24	0	0	k__Bacteria; p__Proteobacteria; c__Gammaproteobacteria; Unclassified; Unclassified; Unclassified; Unclassified
	OTU393	1	3	2	17	2	14	13	6	2	13	5	2	10	1	11	8	2	1	k__Bacteria; p__Proteobacteria; Unclassified; Unclassified; Unclassified; Unclassified; Unclassified
	OTU394	2	4	4	7	2	2	7	5	5	4	4	6	4	6	6	8	2	12	k__Bacteria; p__Proteobacteria; Unclassified; Unclassified; Unclassified; Unclassified; Unclassified
	OTU395	0	0	0	0	0	7	2	0	8	0	0	21	24	4	0	0	17	7	k__Bacteria; p__Proteobacteria; Unclassified; Unclassified; Unclassified; Unclassified; Unclassified
	OTU396	4	5	10	5	14	0	6	3	5	18	3	0	3	0	4	2	0	5	k__Bacteria; p__Proteobacteria; Unclassified; Unclassified; Unclassified; Unclassified; Unclassified
	OTU397	0	1	0	0	17	0	4	0	9	2	1	2	2	3	11	0	0	7	k__Bacteria; p__Proteobacteria; Unclassified; Unclassified; Unclassified; Unclassified; Unclassified
	OTU398	0	1	8	1	0	14	3	6	5	6	1	14	15	2	0	21	2	0	k__Bacteria; Unclassified; Unclassified; Unclassified; Unclassified; Unclassified; Unclassified
	OTU399	0	1	0	3	9	6	3	14	13	12	2	30	6	6	23	0	2	18	k__Bacteria; p__Proteobacteria; Unclassified; Unclassified; Unclassified; Unclassified; Unclassified
	OTU4	363	521	588	711	529	852	877	909	1169	1208	725	1027	1330	1044	1259	1274	907	858	k__Bacteria; p__Proteobacteria; Unclassified; Unclassified; Unclassified; Unclassified; Unclassified
	OTU40	258	142	163	159	225	138	152	236	366	332	294	319	242	214	221	251	97	86	k__Bacteria; Unclassified; Unclassified; Unclassified; Unclassified; Unclassified; Unclassified
	OTU400	0	0	54	1	0	0	0	0	36	0	0	1	1	0	0	0	0	0	k__Bacteria; p__Proteobacteria; Unclassified; Unclassified; Unclassified; Unclassified; Unclassified
	OTU401	0	3	0	0	31	2	0	4	31	3	87	8	2	3	6	0	4	15	k__Bacteria; p__Proteobacteria; Unclassified; Unclassified; Unclassified; Unclassified; Unclassified
	OTU402	17	3	4	4	5	3	7	6	8	2	2	3	3	0	4	9	4	0	k__Bacteria; p__Proteobacteria; c__Gammaproteobacteria; o__Xanthomonadales; f__Rhodanobacteraceae; g__Rhodanobacter; s__Rhodanobacter_sp
	OTU403	10	5	10	3	12	5	12	7	3	12	28	6	12	5	0	0	13	12	k__Bacteria; p__Proteobacteria; Unclassified; Unclassified; Unclassified; Unclassified; Unclassified
	OTU404	8	25	5	13	10	20	12	17	7	21	12	16	4	14	9	6	14	34	k__Bacteria; p__Proteobacteria; c__Betaproteobacteria; o__Rhodocyclales; Unclassified; Unclassified; Unclassified
	OTU405	0	6	16	1	0	11	5	0	0	0	8	26	4	11	16	5	5	4	k__Bacteria; p__Proteobacteria; Unclassified; Unclassified; Unclassified; Unclassified; Unclassified
	OTU406	11	3	3	4	5	1	4	8	0	1	5	2	0	1	4	1	4	4	k__Bacteria; Unclassified; Unclassified; Unclassified; Unclassified; Unclassified; Unclassified
	OTU407	22	24	18	16	23	10	16	11	15	34	32	27	8	19	34	15	21	11	k__Bacteria; p__Proteobacteria; Unclassified; Unclassified; Unclassified; Unclassified; Unclassified
	OTU408	1	7	3	18	1	5	5	1	1	3	7	4	0	2	0	0	0	0	k__Bacteria; Unclassified; Unclassified; Unclassified; Unclassified; Unclassified; Unclassified
	OTU409	1	1	10	0	1	0	3	0	13	13	0	0	1	9	9	4	16	7	k__Bacteria; p__Proteobacteria; Unclassified; Unclassified; Unclassified; Unclassified; Unclassified
	OTU41	256	160	134	158	210	100	139	168	179	102	161	190	144	137	303	230	143	142	k__Bacteria; Unclassified; Unclassified; Unclassified; Unclassified; Unclassified; Unclassified
	OTU410	0	0	0	0	0	0	0	2	0	1	0	7	1	2	2	10	13	21	k__Bacteria; p__Proteobacteria; c__Gammaproteobacteria; Unclassified; Unclassified; Unclassified; Unclassified
	OTU411	0	16	13	2	10	5	5	5	4	4	1	7	6	1	2	17	4	5	k__Bacteria; p__Proteobacteria; Unclassified; Unclassified; Unclassified; Unclassified; Unclassified
	OTU412	19	0	0	12	6	4	11	10	0	0	10	2	0	0	1	8	0	0	k__Bacteria; p__Proteobacteria; Unclassified; Unclassified; Unclassified; Unclassified; Unclassified
	OTU413	11	0	0	21	0	5	0	0	0	1	0	0	0	0	0	17	0	0	k__Bacteria; p__Proteobacteria; Unclassified; Unclassified; Unclassified; Unclassified; Unclassified
	OTU414	2	2	9	2	0	11	3	8	13	4	1	2	0	1	0	0	0	1	k__Bacteria; p__Proteobacteria; c__Betaproteobacteria; o__Rhodocyclales; f__Zoogloeaceae; g__Azoarcus; s__Azoarcus_sp
	OTU415	0	0	0	5	5	2	0	0	0	4	9	1	37	1	0	5	0	0	k__Bacteria; p__Proteobacteria; Unclassified; Unclassified; Unclassified; Unclassified; Unclassified
	OTU416	0	0	0	0	0	0	0	4	6	3	1	12	37	0	19	62	4	3	k__Bacteria; p__Proteobacteria; Unclassified; Unclassified; Unclassified; Unclassified; Unclassified
	OTU417	0	0	0	0	0	5	0	0	5	0	0	5	0	0	5	4	0	2	k__Bacteria; p__Proteobacteria; Unclassified; Unclassified; Unclassified; Unclassified; Unclassified
	OTU418	18	1	4	11	2	15	3	13	12	8	0	6	3	6	0	0	15	17	k__Bacteria; p__Proteobacteria; Unclassified; Unclassified; Unclassified; Unclassified; Unclassified
	OTU419	12	1	8	12	3	11	9	4	10	9	7	9	1	14	5	0	3	5	k__Bacteria; p__Proteobacteria; Unclassified; Unclassified; Unclassified; Unclassified; Unclassified
	OTU42	278	142	162	104	168	114	150	135	194	136	237	179	124	355	327	222	496	286	k__Bacteria; p__Proteobacteria; Unclassified; Unclassified; Unclassified; Unclassified; Unclassified
	OTU420	9	5	0	4	4	1	7	0	8	0	0	0	3	5	4	23	6	6	k__Bacteria; p__Proteobacteria; Unclassified; Unclassified; Unclassified; Unclassified; Unclassified
	OTU421	7	0	10	1	0	0	0	5	4	21	0	5	15	1	3	30	8	7	k__Bacteria; p__Proteobacteria; Unclassified; Unclassified; Unclassified; Unclassified; Unclassified
	OTU422	4	0	6	3	0	5	6	3	1	1	6	2	0	8	0	0	7	5	k__Bacteria; p__Proteobacteria; Unclassified; Unclassified; Unclassified; Unclassified; Unclassified
	OTU423	3	4	2	0	1	4	8	2	10	0	4	9	6	0	4	3	0	6	k__Bacteria; p__Proteobacteria; Unclassified; Unclassified; Unclassified; Unclassified; Unclassified
	OTU424	0	0	0	0	0	15	0	0	16	26	0	13	0	0	24	0	4	4	k__Bacteria; p__Proteobacteria; Unclassified; Unclassified; Unclassified; Unclassified; Unclassified
	OTU425	0	0	4	3	3	4	2	10	6	17	3	1	12	14	14	5	4	1	k__Bacteria; p__Proteobacteria; Unclassified; Unclassified; Unclassified; Unclassified; Unclassified
	OTU427	0	4	11	0	5	0	0	9	6	7	0	11	0	2	11	5	0	0	k__Bacteria; p__Proteobacteria; Unclassified; Unclassified; Unclassified; Unclassified; Unclassified
	OTU428	1	1	0	0	0	0	0	0	0	0	0	2	7	5	48	0	10	8	k__Bacteria; p__Proteobacteria; Unclassified; Unclassified; Unclassified; Unclassified; Unclassified
	OTU429	0	0	0	7	0	0	0	0	0	0	0	0	0	0	1	52	0	0	k__Bacteria; p__Proteobacteria; Unclassified; Unclassified; Unclassified; Unclassified; Unclassified
	OTU43	220	103	254	200	364	207	330	345	363	311	383	267	310	309	594	319	419	308	k__Bacteria; p__Proteobacteria; Unclassified; Unclassified; Unclassified; Unclassified; Unclassified
	OTU430	0	0	0	51	14	42	4	2	11	11	8	42	14	4	0	1	0	0	k__Bacteria; p__Proteobacteria; Unclassified; Unclassified; Unclassified; Unclassified; Unclassified
	OTU431	14	5	0	0	6	2	2	2	3	0	0	12	1	0	8	3	8	2	k__Bacteria; p__Proteobacteria; Unclassified; Unclassified; Unclassified; Unclassified; Unclassified
	OTU432	24	10	0	4	0	3	9	6	0	9	3	2	0	7	1	17	1	2	k__Bacteria; Unclassified; Unclassified; Unclassified; Unclassified; Unclassified; Unclassified
	OTU433	4	0	0	26	5	9	3	6	0	0	7	1	7	0	0	0	2	0	k__Bacteria; p__Proteobacteria; Unclassified; Unclassified; Unclassified; Unclassified; Unclassified
	OTU434	3	4	7	3	6	6	5	8	0	6	13	12	4	2	5	20	3	2	k__Bacteria; p__Proteobacteria; Unclassified; Unclassified; Unclassified; Unclassified; Unclassified
	OTU435	0	5	0	5	4	6	3	15	0	3	0	9	1	5	4	7	5	0	k__Bacteria; p__Proteobacteria; Unclassified; Unclassified; Unclassified; Unclassified; Unclassified
	OTU436	0	11	42	0	0	15	3	3	5	13	3	22	6	5	57	0	6	10	k__Bacteria; p__Proteobacteria; Unclassified; Unclassified; Unclassified; Unclassified; Unclassified
	OTU437	0	0	0	0	0	0	0	0	18	0	0	0	0	5	30	0	0	5	k__Bacteria; p__Proteobacteria; Unclassified; Unclassified; Unclassified; Unclassified; Unclassified
	OTU438	9	8	18	11	0	14	2	11	6	13	5	8	6	12	1	10	2	3	k__Bacteria; p__Proteobacteria; c__Betaproteobacteria; o__Burkholderiales; Unclassified; Unclassified; Unclassified
	OTU439	5	11	3	16	8	2	4	3	7	8	1	11	5	1	15	4	0	5	k__Bacteria; p__Proteobacteria; Unclassified; Unclassified; Unclassified; Unclassified; Unclassified
	OTU44	493	223	463	303	276	356	252	251	473	312	363	303	346	455	156	161	458	459	k__Bacteria; p__Proteobacteria; Unclassified; Unclassified; Unclassified; Unclassified; Unclassified
	OTU440	2	6	4	10	8	6	8	9	4	6	0	7	4	3	1	7	7	4	k__Bacteria; p__Proteobacteria; Unclassified; Unclassified; Unclassified; Unclassified; Unclassified
	OTU441	7	2	12	17	15	28	9	3	1	17	7	5	9	4	0	1	0	20	k__Bacteria; p__Proteobacteria; c__Betaproteobacteria; Unclassified; Unclassified; Unclassified; Unclassified
	OTU442	0	0	0	0	0	4	0	0	9	0	33	0	0	0	4	7	4	15	k__Bacteria; p__Proteobacteria; Unclassified; Unclassified; Unclassified; Unclassified; Unclassified
	OTU443	0	0	1	7	3	0	2	3	2	5	11	6	13	11	0	14	10	2	k__Bacteria; p__Proteobacteria; Unclassified; Unclassified; Unclassified; Unclassified; Unclassified
	OTU444	0	0	0	0	0	0	0	0	0	0	0	0	5	10	31	0	0	7	k__Bacteria; p__Proteobacteria; Unclassified; Unclassified; Unclassified; Unclassified; Unclassified
	OTU445	7	8	5	6	0	3	3	7	6	4	6	15	0	6	2	4	5	9	k__Bacteria; p__Proteobacteria; Unclassified; Unclassified; Unclassified; Unclassified; Unclassified
	OTU446	11	12	18	1	3	21	5	21	46	4	0	9	3	4	4	0	0	2	k__Bacteria; p__Proteobacteria; c__Betaproteobacteria; Unclassified; Unclassified; Unclassified; Unclassified
	OTU447	9	7	14	11	4	7	12	9	5	10	6	21	4	4	24	5	15	5	k__Bacteria; p__Proteobacteria; Unclassified; Unclassified; Unclassified; Unclassified; Unclassified
	OTU448	2	1	12	3	2	1	1	10	8	0	10	1	9	5	0	5	7	0	k__Bacteria; p__Proteobacteria; Unclassified; Unclassified; Unclassified; Unclassified; Unclassified
	OTU449	0	0	17	27	0	1	0	0	2	0	5	0	0	0	0	0	0	2	k__Bacteria; p__Proteobacteria; Unclassified; Unclassified; Unclassified; Unclassified; Unclassified
	OTU45	153	98	131	131	141	119	123	140	254	176	183	164	178	225	382	257	176	213	k__Bacteria; p__Proteobacteria; c__Gammaproteobacteria; o__Xanthomonadales; f__Rhodanobacteraceae; g__Rhodanobacter; s__Rhodanobacter_sp
	OTU450	0	0	0	6	8	4	8	0	0	1	7	2	16	2	2	1	0	19	k__Bacteria; p__Proteobacteria; c__Betaproteobacteria; o__Rhodocyclales; f__Zoogloeaceae; g__Azoarcus; Unclassified
	OTU451	1	1	16	12	0	8	2	0	6	0	8	0	0	0	0	0	2	9	k__Bacteria; p__Proteobacteria; c__Betaproteobacteria; Unclassified; Unclassified; Unclassified; Unclassified
	OTU452	0	2	31	0	0	0	5	5	1	7	10	9	11	7	0	0	13	8	k__Bacteria; p__Proteobacteria; c__Betaproteobacteria; o__Rhodocyclales; f__Zoogloeaceae; g__Azoarcus; s__Azoarcus_sp
	OTU453	0	0	0	0	0	16	0	0	6	0	20	2	0	0	35	1	0	4	k__Bacteria; p__Proteobacteria; Unclassified; Unclassified; Unclassified; Unclassified; Unclassified
	OTU454	0	0	0	7	64	0	1	6	0	0	0	9	5	0	0	0	0	3	k__Bacteria; p__Proteobacteria; c__Betaproteobacteria; o__Rhodocyclales; Unclassified; Unclassified; Unclassified
	OTU455	7	0	0	3	12	0	5	9	0	4	0	2	27	1	0	0	7	0	k__Bacteria; p__Proteobacteria; Unclassified; Unclassified; Unclassified; Unclassified; Unclassified
	OTU456	0	0	0	0	0	0	0	0	12	1	0	0	33	0	0	0	48	3	k__Bacteria; p__Proteobacteria; Unclassified; Unclassified; Unclassified; Unclassified; Unclassified
	OTU457	19	0	7	3	2	0	13	0	4	3	2	9	1	2	4	4	3	30	k__Bacteria; p__Proteobacteria; Unclassified; Unclassified; Unclassified; Unclassified; Unclassified
	OTU459	2	0	0	21	3	11	3	0	14	10	6	9	27	0	1	5	4	0	k__Bacteria; p__Proteobacteria; Unclassified; Unclassified; Unclassified; Unclassified; Unclassified
	OTU46	94	62	61	286	160	106	189	127	160	156	147	209	163	107	133	145	278	236	k__Bacteria; p__Proteobacteria; c__Gammaproteobacteria; Unclassified; Unclassified; Unclassified; Unclassified
	OTU460	0	0	0	0	0	0	0	2	0	19	3	0	0	0	0	21	0	10	k__Bacteria; p__Proteobacteria; c__Gammaproteobacteria; o__Pseudomonadales; f__Pseudomonadaceae; g__Pseudomonas; Unclassified
	OTU461	0	0	0	0	0	1	0	0	0	14	11	2	3	0	37	0	1	0	k__Bacteria; p__Proteobacteria; Unclassified; Unclassified; Unclassified; Unclassified; Unclassified
	OTU462	3	4	5	3	0	3	5	12	1	9	1	5	6	4	8	13	4	3	k__Bacteria; p__Proteobacteria; Unclassified; Unclassified; Unclassified; Unclassified; Unclassified
	OTU463	0	0	0	4	0	0	13	1	7	14	22	41	4	2	28	0	21	24	k__Bacteria; p__Proteobacteria; Unclassified; Unclassified; Unclassified; Unclassified; Unclassified
	OTU464	39	12	5	14	33	1	11	19	4	9	9	19	15	12	5	24	11	18	k__Bacteria; p__Proteobacteria; Unclassified; Unclassified; Unclassified; Unclassified; Unclassified
	OTU465	4	4	5	0	3	2	4	3	0	10	3	2	4	4	0	0	2	5	k__Bacteria; p__Proteobacteria; Unclassified; Unclassified; Unclassified; Unclassified; Unclassified
	OTU466	24	1	16	6	0	12	3	13	5	1	7	9	0	3	0	11	0	0	k__Bacteria; p__Proteobacteria; Unclassified; Unclassified; Unclassified; Unclassified; Unclassified
	OTU467	16	5	4	4	11	9	13	20	9	10	11	9	12	6	22	12	10	6	k__Bacteria; p__Proteobacteria; Unclassified; Unclassified; Unclassified; Unclassified; Unclassified
	OTU468	2	9	8	4	6	0	1	0	5	5	15	14	9	1	4	4	9	2	k__Bacteria; p__Proteobacteria; Unclassified; Unclassified; Unclassified; Unclassified; Unclassified
	OTU47	204	112	154	125	157	95	139	135	86	173	157	83	120	89	145	278	124	157	k__Bacteria; p__Proteobacteria; Unclassified; Unclassified; Unclassified; Unclassified; Unclassified
	OTU470	2	3	5	3	3	7	2	2	0	8	1	7	0	1	3	3	3	2	k__Bacteria; Unclassified; Unclassified; Unclassified; Unclassified; Unclassified; Unclassified
	OTU472	0	3	0	0	8	1	0	0	0	1	60	29	0	0	5	0	0	0	k__Bacteria; p__Proteobacteria; c__Betaproteobacteria; o__Burkholderiales; f__Alcaligenaceae; g__Bordetella; s__Bordetella_petrii
	OTU474	2	0	6	0	0	0	0	0	12	0	0	1	32	2	0	0	2	0	k__Bacteria; p__Proteobacteria; Unclassified; Unclassified; Unclassified; Unclassified; Unclassified
	OTU475	38	9	31	27	5	12	23	22	6	63	14	12	60	52	8	64	37	18	k__Bacteria; p__Proteobacteria; Unclassified; Unclassified; Unclassified; Unclassified; Unclassified
	OTU476	6	7	2	26	19	48	5	45	62	40	14	39	37	20	19	13	45	10	k__Bacteria; Unclassified; Unclassified; Unclassified; Unclassified; Unclassified; Unclassified
	OTU477	4	5	4	5	9	5	7	16	12	24	8	4	33	6	16	4	4	19	k__Bacteria; p__Proteobacteria; Unclassified; Unclassified; Unclassified; Unclassified; Unclassified
	OTU478	2	4	0	7	7	8	7	2	0	0	0	2	4	0	0	8	3	3	k__Bacteria; p__Proteobacteria; Unclassified; Unclassified; Unclassified; Unclassified; Unclassified
	OTU479	0	0	0	0	0	17	0	0	7	12	1	0	16	2	0	4	2	0	k__Bacteria; p__Proteobacteria; Unclassified; Unclassified; Unclassified; Unclassified; Unclassified
	OTU48	370	325	282	451	362	296	301	384	329	363	300	353	322	352	461	424	314	343	k__Bacteria; p__Proteobacteria; Unclassified; Unclassified; Unclassified; Unclassified; Unclassified
	OTU480	0	0	0	4	8	0	0	3	0	12	5	0	18	0	7	12	0	0	k__Bacteria; p__Proteobacteria; Unclassified; Unclassified; Unclassified; Unclassified; Unclassified
	OTU481	17	11	1	6	35	5	12	19	0	22	5	10	10	3	23	7	1	12	k__Bacteria; p__Proteobacteria; Unclassified; Unclassified; Unclassified; Unclassified; Unclassified
	OTU482	0	0	0	14	2	9	1	3	0	9	0	4	9	3	9	25	2	1	k__Bacteria; Unclassified; Unclassified; Unclassified; Unclassified; Unclassified; Unclassified
	OTU483	8	0	6	4	0	8	6	7	12	4	12	4	6	0	9	24	8	0	k__Bacteria; p__Proteobacteria; Unclassified; Unclassified; Unclassified; Unclassified; Unclassified
	OTU484	0	0	0	1	14	1	1	0	7	14	54	4	23	5	0	15	14	16	k__Bacteria; p__Proteobacteria; Unclassified; Unclassified; Unclassified; Unclassified; Unclassified
	OTU486	14	17	7	12	17	14	17	13	10	10	19	15	17	8	19	20	19	11	k__Bacteria; p__Proteobacteria; Unclassified; Unclassified; Unclassified; Unclassified; Unclassified
	OTU487	11	12	26	18	23	6	13	19	25	21	15	10	7	15	25	13	6	22	k__Bacteria; p__Proteobacteria; Unclassified; Unclassified; Unclassified; Unclassified; Unclassified
	OTU488	19	1	0	4	0	10	0	0	0	9	0	0	9	4	2	2	0	1	k__Bacteria; p__Proteobacteria; Unclassified; Unclassified; Unclassified; Unclassified; Unclassified
	OTU49	472	371	297	226	257	174	370	479	384	204	278	302	221	107	372	251	298	157	k__Bacteria; p__Proteobacteria; Unclassified; Unclassified; Unclassified; Unclassified; Unclassified
	OTU490	5	4	0	0	20	0	5	0	11	0	4	6	8	5	0	0	4	6	k__Bacteria; p__Proteobacteria; Unclassified; Unclassified; Unclassified; Unclassified; Unclassified
	OTU491	3	3	12	0	0	0	3	2	0	2	4	12	0	1	3	30	1	3	k__Bacteria; p__Proteobacteria; Unclassified; Unclassified; Unclassified; Unclassified; Unclassified
	OTU493	4	7	3	1	1	7	5	4	13	0	4	5	10	4	13	1	3	5	k__Bacteria; p__Proteobacteria; Unclassified; Unclassified; Unclassified; Unclassified; Unclassified
	OTU494	0	0	5	8	2	1	6	2	1	8	0	2	1	1	4	9	4	5	k__Bacteria; p__Proteobacteria; c__Betaproteobacteria; o__Burkholderiales; Unclassified; Unclassified; Unclassified
	OTU495	9	2	25	21	20	10	6	10	20	10	10	11	8	5	22	14	8	11	k__Bacteria; p__Proteobacteria; Unclassified; Unclassified; Unclassified; Unclassified; Unclassified
	OTU496	0	0	0	0	2	3	0	0	26	1	51	4	3	0	25	9	0	18	k__Bacteria; p__Proteobacteria; c__Gammaproteobacteria; o__Pseudomonadales; f__Pseudomonadaceae; g__Pseudomonas; s__Pseudomonas_xiamenensis_DSM_22326
	OTU498	4	3	0	1	8	0	1	17	8	2	3	3	0	2	0	0	0	2	k__Bacteria; p__Proteobacteria; Unclassified; Unclassified; Unclassified; Unclassified; Unclassified
	OTU5	923	842	1312	1811	1404	1288	1938	1473	1083	1199	1196	1412	879	772	708	857	1112	1077	k__Bacteria; p__Proteobacteria; c__Gammaproteobacteria; Unclassified; Unclassified; Unclassified; Unclassified
	OTU50	433	285	252	563	493	337	521	441	439	384	397	273	373	357	490	594	343	455	k__Bacteria; p__Proteobacteria; Unclassified; Unclassified; Unclassified; Unclassified; Unclassified
	OTU500	1	1	3	6	2	7	0	4	0	0	19	1	3	3	34	1	3	0	k__Bacteria; p__Proteobacteria; Unclassified; Unclassified; Unclassified; Unclassified; Unclassified
	OTU501	22	7	9	6	5	2	11	6	3	14	33	11	7	16	8	6	13	27	k__Bacteria; p__Proteobacteria; Unclassified; Unclassified; Unclassified; Unclassified; Unclassified
	OTU502	6	1	2	3	0	1	1	5	7	5	0	5	6	0	29	1	1	0	k__Bacteria; p__Proteobacteria; Unclassified; Unclassified; Unclassified; Unclassified; Unclassified
	OTU503	2	2	20	0	0	1	0	2	10	0	0	0	6	3	2	16	1	5	k__Bacteria; p__Proteobacteria; Unclassified; Unclassified; Unclassified; Unclassified; Unclassified
	OTU504	0	0	1	4	0	5	4	6	13	15	2	3	9	2	0	11	0	6	k__Bacteria; p__Proteobacteria; c__Betaproteobacteria; Unclassified; Unclassified; Unclassified; Unclassified
	OTU506	0	5	0	0	0	0	0	0	3	24	8	0	53	4	25	90	0	15	k__Bacteria; p__Proteobacteria; Unclassified; Unclassified; Unclassified; Unclassified; Unclassified
	OTU507	0	0	0	0	12	2	4	1	1	0	46	8	1	0	0	0	0	5	k__Bacteria; p__Proteobacteria; c__Gammaproteobacteria; o__Pseudomonadales; f__Pseudomonadaceae; g__Pseudomonas; Unclassified
	OTU508	0	1	3	0	14	2	2	0	0	4	19	0	4	0	1	0	4	3	k__Bacteria; p__Proteobacteria; Unclassified; Unclassified; Unclassified; Unclassified; Unclassified
	OTU509	0	3	0	0	25	10	9	0	28	1	5	16	14	16	7	0	3	8	k__Bacteria; p__Proteobacteria; Unclassified; Unclassified; Unclassified; Unclassified; Unclassified
	OTU51	52	37	40	119	143	158	200	227	360	354	287	372	328	190	183	188	196	123	k__Bacteria; p__Proteobacteria; Unclassified; Unclassified; Unclassified; Unclassified; Unclassified
	OTU510	0	2	0	0	4	11	8	16	0	22	6	0	8	4	9	0	5	6	k__Bacteria; p__Proteobacteria; Unclassified; Unclassified; Unclassified; Unclassified; Unclassified
	OTU512	0	0	14	8	5	0	7	0	5	0	0	12	0	3	0	0	1	0	k__Bacteria; p__Proteobacteria; Unclassified; Unclassified; Unclassified; Unclassified; Unclassified
	OTU513	0	0	0	0	0	0	0	0	0	7	0	72	0	0	5	30	0	7	k__Bacteria; p__Proteobacteria; Unclassified; Unclassified; Unclassified; Unclassified; Unclassified
	OTU515	0	2	2	9	20	0	4	1	8	0	0	0	0	0	9	0	0	4	k__Bacteria; p__Proteobacteria; Unclassified; Unclassified; Unclassified; Unclassified; Unclassified
	OTU516	11	6	1	0	2	3	7	12	2	3	1	4	4	9	5	0	5	6	k__Bacteria; p__Proteobacteria; Unclassified; Unclassified; Unclassified; Unclassified; Unclassified
	OTU517	3	1	1	3	7	2	3	7	2	8	0	7	8	1	3	5	4	0	k__Bacteria; p__Proteobacteria; Unclassified; Unclassified; Unclassified; Unclassified; Unclassified
	OTU519	3	4	3	5	0	1	3	0	4	6	0	4	6	4	0	6	2	3	k__Bacteria; p__Proteobacteria; Unclassified; Unclassified; Unclassified; Unclassified; Unclassified
	OTU52	283	199	256	314	384	223	275	292	395	305	355	301	264	277	347	529	327	342	k__Bacteria; p__Proteobacteria; Unclassified; Unclassified; Unclassified; Unclassified; Unclassified
	OTU520	561	348	537	431	508	400	615	676	797	459	348	612	514	572	800	513	885	949	k__Bacteria; p__Proteobacteria; Unclassified; Unclassified; Unclassified; Unclassified; Unclassified
	OTU521	3	3	0	7	4	6	1	4	2	0	0	4	6	9	4	0	1	5	k__Bacteria; p__Proteobacteria; Unclassified; Unclassified; Unclassified; Unclassified; Unclassified
	OTU522	11	1	5	0	3	3	1	1	10	1	2	11	2	2	0	7	5	4	k__Bacteria; p__Proteobacteria; Unclassified; Unclassified; Unclassified; Unclassified; Unclassified
	OTU525	6	6	3	0	5	0	3	1	0	9	2	1	4	3	9	2	13	2	k__Bacteria; p__Proteobacteria; Unclassified; Unclassified; Unclassified; Unclassified; Unclassified
	OTU526	3	3	3	1	2	3	1	2	5	0	4	3	9	1	12	6	10	4	k__Bacteria; p__Proteobacteria; Unclassified; Unclassified; Unclassified; Unclassified; Unclassified
	OTU527	8	1	10	7	1	1	2	4	1	1	9	3	1	2	4	0	2	4	Unassigned; Unassigned; Unassigned; Unassigned; Unassigned; Unassigned; Unassigned
	OTU528	4	4	5	2	2	4	1	9	5	1	3	5	4	6	2	8	3	2	k__Bacteria; p__Proteobacteria; c__Gammaproteobacteria; Unclassified; Unclassified; Unclassified; Unclassified
	OTU53	697	542	609	523	490	374	563	647	553	634	446	598	522	504	742	795	519	530	k__Bacteria; p__Proteobacteria; Unclassified; Unclassified; Unclassified; Unclassified; Unclassified
	OTU530	0	0	0	5	9	4	0	0	0	0	0	6	0	5	4	0	43	3	k__Bacteria; p__Proteobacteria; Unclassified; Unclassified; Unclassified; Unclassified; Unclassified
	OTU531	2	1	7	10	8	8	11	0	10	1	0	10	16	0	0	0	14	21	k__Bacteria; p__Proteobacteria; Unclassified; Unclassified; Unclassified; Unclassified; Unclassified
	OTU533	2	12	28	1	0	2	6	13	0	0	1	4	0	6	6	13	1	8	k__Bacteria; p__Proteobacteria; Unclassified; Unclassified; Unclassified; Unclassified; Unclassified
	OTU534	0	0	0	0	0	47	0	0	7	0	3	7	0	0	19	0	1	0	k__Bacteria; p__Proteobacteria; c__Gammaproteobacteria; o__Nevskiales; f__Sinobacteraceae; g__Steroidobacter; s__Steroidobacter_denitrificans
	OTU539	8	0	16	11	8	5	2	6	21	17	0	0	40	10	8	5	2	0	k__Bacteria; p__Proteobacteria; Unclassified; Unclassified; Unclassified; Unclassified; Unclassified
	OTU54	360	343	435	273	374	297	328	343	580	608	551	467	387	368	490	505	417	498	k__Bacteria; p__Proteobacteria; Unclassified; Unclassified; Unclassified; Unclassified; Unclassified
	OTU541	3	0	4	0	0	8	2	0	0	27	0	14	6	3	0	1	0	0	k__Bacteria; p__Proteobacteria; c__Betaproteobacteria; o__Rhodocyclales; f__Zoogloeaceae; g__Azoarcus; Unclassified
	OTU543	1	0	0	0	0	0	4	0	0	7	0	0	3	1	0	24	4	12	k__Bacteria; p__Proteobacteria; Unclassified; Unclassified; Unclassified; Unclassified; Unclassified
	OTU548	2	7	10	2	5	1	4	6	5	2	4	1	0	0	2	4	5	3	k__Bacteria; p__Proteobacteria; Unclassified; Unclassified; Unclassified; Unclassified; Unclassified
	OTU55	143	71	124	201	161	81	129	163	142	140	170	116	174	101	193	214	138	159	k__Bacteria; p__Proteobacteria; Unclassified; Unclassified; Unclassified; Unclassified; Unclassified
	OTU550	0	0	0	0	0	2	0	1	8	0	3	9	3	0	84	0	0	6	k__Bacteria; p__Proteobacteria; Unclassified; Unclassified; Unclassified; Unclassified; Unclassified
	OTU551	3	2	2	21	2	0	2	1	0	0	0	0	17	0	0	6	0	0	Unassigned; Unassigned; Unassigned; Unassigned; Unassigned; Unassigned; Unassigned
	OTU552	3	4	0	13	0	18	7	27	10	15	0	5	15	0	0	0	0	0	k__Bacteria; p__Proteobacteria; Unclassified; Unclassified; Unclassified; Unclassified; Unclassified
	OTU553	5	1	5	4	5	2	5	2	11	4	3	0	0	4	9	2	8	9	k__Bacteria; p__Proteobacteria; Unclassified; Unclassified; Unclassified; Unclassified; Unclassified
	OTU555	6	5	1	10	3	6	10	9	5	11	15	6	5	3	5	4	6	2	k__Bacteria; p__Proteobacteria; Unclassified; Unclassified; Unclassified; Unclassified; Unclassified
	OTU556	6	1	2	7	12	2	4	4	5	1	7	2	1	12	6	8	8	0	k__Bacteria; p__Proteobacteria; c__Gammaproteobacteria; o__Xanthomonadales; f__Rhodanobacteraceae; g__Rhodanobacter; s__Rhodanobacter_sp
	OTU56	19	54	60	148	12	59	20	102	117	49	80	202	155	273	186	190	329	333	k__Bacteria; p__Proteobacteria; Unclassified; Unclassified; Unclassified; Unclassified; Unclassified
	OTU560	0	1	0	0	0	0	10	1	5	0	6	2	18	3	0	9	3	8	k__Bacteria; p__Proteobacteria; Unclassified; Unclassified; Unclassified; Unclassified; Unclassified
	OTU562	31	6	21	8	30	7	5	9	7	4	21	19	19	25	14	35	15	19	k__Bacteria; p__Proteobacteria; Unclassified; Unclassified; Unclassified; Unclassified; Unclassified
	OTU563	0	0	0	7	0	1	2	5	0	0	15	6	19	1	0	0	0	0	k__Bacteria; p__Proteobacteria; Unclassified; Unclassified; Unclassified; Unclassified; Unclassified
	OTU564	0	0	0	0	0	0	0	0	0	0	0	125	0	0	0	0	5	1	k__Bacteria; p__Proteobacteria; Unclassified; Unclassified; Unclassified; Unclassified; Unclassified
	OTU565	1	0	8	0	17	5	1	9	1	0	0	0	2	0	6	0	4	2	k__Bacteria; p__Proteobacteria; Unclassified; Unclassified; Unclassified; Unclassified; Unclassified
	OTU568	3	3	1	2	7	8	5	3	0	8	1	0	0	1	5	6	0	6	k__Bacteria; Unclassified; Unclassified; Unclassified; Unclassified; Unclassified; Unclassified
	OTU569	3	0	2	0	0	7	2	0	3	1	6	3	4	3	7	8	5	2	k__Bacteria; p__Proteobacteria; Unclassified; Unclassified; Unclassified; Unclassified; Unclassified
	OTU57	163	89	155	136	108	61	116	171	104	121	100	86	58	74	76	133	60	68	k__Bacteria; Unclassified; Unclassified; Unclassified; Unclassified; Unclassified; Unclassified
	OTU573	0	2	0	4	0	9	0	7	5	16	6	0	6	3	3	9	0	0	k__Bacteria; p__Proteobacteria; Unclassified; Unclassified; Unclassified; Unclassified; Unclassified
	OTU574	3	4	6	9	13	26	10	7	13	4	12	24	8	5	9	1	8	9	k__Bacteria; p__Proteobacteria; Unclassified; Unclassified; Unclassified; Unclassified; Unclassified
	OTU575	0	0	0	0	0	0	0	0	1	2	1	11	6	9	11	0	10	9	k__Bacteria; p__Proteobacteria; Unclassified; Unclassified; Unclassified; Unclassified; Unclassified
	OTU577	0	8	21	8	0	10	6	0	0	0	8	10	20	9	0	10	0	0	k__Bacteria; p__Proteobacteria; Unclassified; Unclassified; Unclassified; Unclassified; Unclassified
	OTU58	150	90	143	229	110	138	123	127	117	201	126	154	133	128	74	126	185	116	k__Bacteria; p__Proteobacteria; Unclassified; Unclassified; Unclassified; Unclassified; Unclassified
	OTU581	155	21	15	12	19	10	9	3	14	2	10	14	6	21	2	25	23	27	k__Bacteria; p__Proteobacteria; Unclassified; Unclassified; Unclassified; Unclassified; Unclassified
	OTU582	11	1	0	6	2	0	3	1	0	11	2	1	3	0	4	2	1	9	k__Bacteria; p__Proteobacteria; Unclassified; Unclassified; Unclassified; Unclassified; Unclassified
	OTU584	2	6	5	9	2	4	3	5	2	4	0	10	6	3	0	2	0	4	k__Bacteria; p__Proteobacteria; Unclassified; Unclassified; Unclassified; Unclassified; Unclassified
	OTU585	18	7	11	7	8	14	10	16	16	6	19	11	4	6	9	12	11	8	k__Bacteria; p__Proteobacteria; Unclassified; Unclassified; Unclassified; Unclassified; Unclassified
	OTU59	104	122	119	80	95	117	20	125	121	98	108	163	123	94	96	188	136	75	k__Bacteria; p__Proteobacteria; Unclassified; Unclassified; Unclassified; Unclassified; Unclassified
	OTU591	0	0	0	9	5	41	0	0	3	0	2	10	6	0	0	0	2	0	k__Bacteria; p__Proteobacteria; Unclassified; Unclassified; Unclassified; Unclassified; Unclassified
	OTU593	0	5	0	11	0	0	7	23	1	0	0	8	7	0	0	33	0	4	k__Bacteria; Unclassified; Unclassified; Unclassified; Unclassified; Unclassified; Unclassified
	OTU595	0	0	7	0	5	0	2	7	0	0	0	0	0	0	6	37	0	4	k__Bacteria; p__Proteobacteria; Unclassified; Unclassified; Unclassified; Unclassified; Unclassified
	OTU598	11	2	2	8	8	9	6	5	5	16	6	4	11	3	4	11	5	2	k__Bacteria; Unclassified; Unclassified; Unclassified; Unclassified; Unclassified; Unclassified
	OTU6	1965	1183	2122	1542	2334	2796	2322	2491	3284	2476	1732	2324	2268	3305	3211	2627	3128	3233	k__Bacteria; p__Proteobacteria; Unclassified; Unclassified; Unclassified; Unclassified; Unclassified
	OTU60	319	186	346	80	117	80	141	106	171	196	268	195	102	221	205	256	142	185	k__Bacteria; Unclassified; Unclassified; Unclassified; Unclassified; Unclassified; Unclassified
	OTU604	0	7	12	5	0	0	0	2	3	13	9	0	8	3	0	0	0	7	k__Bacteria; p__Proteobacteria; Unclassified; Unclassified; Unclassified; Unclassified; Unclassified
	OTU608	0	0	0	0	0	8	2	0	8	4	0	31	0	6	1	0	0	4	k__Bacteria; p__Proteobacteria; Unclassified; Unclassified; Unclassified; Unclassified; Unclassified
	OTU609	0	5	4	3	6	3	4	3	3	1	0	2	2	0	12	8	4	1	k__Bacteria; p__Proteobacteria; Unclassified; Unclassified; Unclassified; Unclassified; Unclassified
	OTU61	3	6	9	0	0	13	12	12	72	63	73	186	246	379	492	137	236	301	k__Bacteria; p__Proteobacteria; Unclassified; Unclassified; Unclassified; Unclassified; Unclassified
	OTU613	6	9	3	7	5	13	1	5	2	3	6	7	8	7	2	33	4	4	k__Bacteria; Unclassified; Unclassified; Unclassified; Unclassified; Unclassified; Unclassified
	OTU616	0	0	0	0	0	0	0	0	0	0	9	0	0	0	57	5	0	0	k__Bacteria; p__Proteobacteria; Unclassified; Unclassified; Unclassified; Unclassified; Unclassified
	OTU618	0	0	0	0	0	0	0	0	0	0	0	0	0	0	0	55	0	0	k__Bacteria; p__Proteobacteria; c__Gammaproteobacteria; o__Acidiferrobacterales; f__Acidiferrobacteraceae; g__Sulfurifustis; s__Sulfurifustis_variabilis
	OTU62	24	77	118	93	47	102	136	101	184	82	71	159	218	156	47	56	107	113	k__Bacteria; p__Proteobacteria; Unclassified; Unclassified; Unclassified; Unclassified; Unclassified
	OTU621	5	1	4	6	5	0	1	1	11	0	7	3	2	3	9	7	1	3	k__Bacteria; p__Proteobacteria; Unclassified; Unclassified; Unclassified; Unclassified; Unclassified
	OTU623	6	5	5	7	6	0	3	0	4	5	0	0	8	3	0	1	0	0	k__Bacteria; p__Proteobacteria; Unclassified; Unclassified; Unclassified; Unclassified; Unclassified
	OTU626	0	0	0	0	0	0	0	0	13	8	7	5	1	1	5	21	9	26	k__Bacteria; p__Proteobacteria; Unclassified; Unclassified; Unclassified; Unclassified; Unclassified
	OTU63	590	609	555	629	490	564	445	679	580	657	726	766	643	704	794	825	772	578	k__Bacteria; p__Proteobacteria; Unclassified; Unclassified; Unclassified; Unclassified; Unclassified
	OTU630	0	0	4	0	0	4	1	0	0	13	3	23	3	2	29	0	8	0	k__Bacteria; p__Proteobacteria; Unclassified; Unclassified; Unclassified; Unclassified; Unclassified
	OTU631	0	0	0	0	0	0	0	0	0	0	0	75	0	0	7	0	0	0	k__Bacteria; p__Proteobacteria; Unclassified; Unclassified; Unclassified; Unclassified; Unclassified
	OTU637	8	29	10	14	3	7	4	7	4	38	0	4	9	7	0	37	4	10	k__Bacteria; p__Proteobacteria; Unclassified; Unclassified; Unclassified; Unclassified; Unclassified
	OTU64	228	191	182	155	251	137	200	226	234	243	227	218	209	185	328	337	189	225	k__Bacteria; Unclassified; Unclassified; Unclassified; Unclassified; Unclassified; Unclassified
	OTU640	11	0	9	0	3	1	1	8	5	1	1	1	11	2	25	0	7	9	k__Bacteria; p__Proteobacteria; Unclassified; Unclassified; Unclassified; Unclassified; Unclassified
	OTU641	0	2	0	0	0	0	0	0	0	0	43	1	0	0	0	0	9	4	k__Bacteria; p__Proteobacteria; Unclassified; Unclassified; Unclassified; Unclassified; Unclassified
	OTU642	0	0	0	0	0	0	0	0	0	0	45	0	0	0	6	0	0	23	k__Bacteria; p__Proteobacteria; Unclassified; Unclassified; Unclassified; Unclassified; Unclassified
	OTU644	17	4	16	3	21	3	6	13	6	3	2	7	0	5	24	2	2	15	k__Bacteria; p__Proteobacteria; Unclassified; Unclassified; Unclassified; Unclassified; Unclassified
	OTU649	2	0	0	15	1	1	11	0	22	17	0	10	1	0	0	0	0	0	k__Bacteria; p__Proteobacteria; c__Betaproteobacteria; o__Rhodocyclales; f__Rhodocyclaceae; g__Aromatoleum; s__Aromatoleum_aromaticum_EbN1
	OTU65	111	99	197	104	43	169	60	217	278	159	116	162	157	118	362	266	196	207	k__Bacteria; p__Proteobacteria; Unclassified; Unclassified; Unclassified; Unclassified; Unclassified
	OTU657	1	1	2	4	1	7	1	11	1	5	1	10	1	3	0	2	2	1	k__Bacteria; p__Proteobacteria; Unclassified; Unclassified; Unclassified; Unclassified; Unclassified
	OTU658	0	0	0	5	5	0	0	0	0	2	7	2	0	1	0	31	0	1	k__Bacteria; p__Proteobacteria; c__Gammaproteobacteria; o__Xanthomonadales; f__Rhodanobacteraceae; g__Rhodanobacter; s__Rhodanobacter_sp
	OTU66	308	190	207	138	156	165	138	209	230	210	230	163	161	220	232	211	147	175	k__Bacteria; p__Proteobacteria; Unclassified; Unclassified; Unclassified; Unclassified; Unclassified
	OTU665	54	11	90	0	14	7	3	0	17	0	0	1	9	7	43	7	17	21	k__Bacteria; p__Proteobacteria; Unclassified; Unclassified; Unclassified; Unclassified; Unclassified
	OTU667	7	7	0	0	1	3	5	2	3	4	8	0	9	10	6	3	11	3	k__Bacteria; p__Proteobacteria; Unclassified; Unclassified; Unclassified; Unclassified; Unclassified
	OTU67	288	168	175	64	123	69	144	82	26	160	58	56	47	89	57	183	156	97	k__Bacteria; p__Proteobacteria; Unclassified; Unclassified; Unclassified; Unclassified; Unclassified
	OTU676	0	0	0	0	0	1	0	0	2	0	14	0	0	0	34	0	0	2	k__Bacteria; p__Proteobacteria; Unclassified; Unclassified; Unclassified; Unclassified; Unclassified
	OTU68	148	128	94	91	78	105	155	157	119	81	147	135	78	104	271	232	131	88	k__Bacteria; p__Proteobacteria; Unclassified; Unclassified; Unclassified; Unclassified; Unclassified
	OTU681	18	0	8	0	1	6	8	9	14	31	6	10	7	23	27	9	9	7	k__Bacteria; p__Proteobacteria; c__Gammaproteobacteria; o__Xanthomonadales; f__Rhodanobacteraceae; g__Rhodanobacter; s__Rhodanobacter_sp
	OTU69	209	95	80	50	44	32	62	53	118	71	36	96	120	135	125	283	116	92	k__Bacteria; p__Proteobacteria; Unclassified; Unclassified; Unclassified; Unclassified; Unclassified
	OTU7	1663	874	1007	640	620	377	720	698	657	723	834	747	599	696	862	1093	779	1025	k__Bacteria; p__Proteobacteria; Unclassified; Unclassified; Unclassified; Unclassified; Unclassified
	OTU70	81	57	82	146	106	168	170	143	89	165	224	177	132	143	107	126	195	131	k__Bacteria; p__Proteobacteria; c__Betaproteobacteria; Unclassified; Unclassified; Unclassified; Unclassified
	OTU701	0	0	0	0	7	2	0	0	16	4	2	0	0	0	10	0	3	14	k__Bacteria; Unclassified; Unclassified; Unclassified; Unclassified; Unclassified; Unclassified
	OTU703	11	3	6	1	0	0	4	0	0	0	0	8	0	5	8	10	7	3	k__Bacteria; p__Proteobacteria; Unclassified; Unclassified; Unclassified; Unclassified; Unclassified
	OTU71	30	3	125	179	111	132	42	109	4	142	19	75	94	73	25	150	62	16	k__Bacteria; p__Proteobacteria; Unclassified; Unclassified; Unclassified; Unclassified; Unclassified
	OTU72	79	27	41	536	71	383	82	45	27	422	114	123	166	83	54	278	106	31	k__Bacteria; p__Proteobacteria; Unclassified; Unclassified; Unclassified; Unclassified; Unclassified
	OTU723	0	0	0	0	0	6	1	22	0	5	0	2	3	0	0	9	1	6	k__Bacteria; p__Proteobacteria; Unclassified; Unclassified; Unclassified; Unclassified; Unclassified
	OTU729	10	3	2	1	21	2	4	5	2	0	1	1	5	0	0	3	5	10	k__Bacteria; p__Proteobacteria; Unclassified; Unclassified; Unclassified; Unclassified; Unclassified
	OTU73	245	216	269	174	297	191	231	298	210	265	321	182	242	224	236	457	211	194	k__Bacteria; p__Proteobacteria; Unclassified; Unclassified; Unclassified; Unclassified; Unclassified
	OTU74	0	4	1	5	9	13	1	0	4	68	112	137	56	50	13	10	35	14	k__Bacteria; p__Proteobacteria; c__Gammaproteobacteria; o__Pseudomonadales; f__Pseudomonadaceae; g__Pseudomonas; s__Pseudomonas_stutzeri_DSM_10701
	OTU75	118	61	78	339	300	343	161	208	89	211	117	366	260	107	170	321	119	39	k__Bacteria; p__Proteobacteria; Unclassified; Unclassified; Unclassified; Unclassified; Unclassified
	OTU756	0	5	0	8	0	0	2	12	0	0	0	2	7	4	0	12	1	0	k__Bacteria; p__Proteobacteria; Unclassified; Unclassified; Unclassified; Unclassified; Unclassified
	OTU76	243	276	290	190	138	206	190	106	203	127	151	147	159	126	25	144	69	69	k__Bacteria; Unclassified; Unclassified; Unclassified; Unclassified; Unclassified; Unclassified
	OTU763	4	5	0	7	2	1	2	3	0	0	1	12	1	2	3	10	1	0	k__Bacteria; p__Proteobacteria; c__Alphaproteobacteria; o__Rhizobiales; f__Bradyrhizobiaceae; g__Bradyrhizobium; s__Bradyrhizobium_oligotrophicum_S58
	OTU765	5	6	3	2	16	1	3	1	3	11	0	7	5	2	0	0	0	1	k__Bacteria; p__Proteobacteria; c__Betaproteobacteria; Unclassified; Unclassified; Unclassified; Unclassified
	OTU77	0	7	3	0	0	0	13	30	37	55	95	86	152	110	61	187	291	327	k__Bacteria; p__Proteobacteria; Unclassified; Unclassified; Unclassified; Unclassified; Unclassified
	OTU771	0	0	0	4	0	0	2	1	3	15	14	8	2	0	19	11	1	0	k__Bacteria; p__Proteobacteria; Unclassified; Unclassified; Unclassified; Unclassified; Unclassified
	OTU78	122	101	58	107	80	149	71	150	145	207	161	165	176	145	84	117	64	94	k__Bacteria; p__Proteobacteria; Unclassified; Unclassified; Unclassified; Unclassified; Unclassified
	OTU79	81	60	87	24	41	40	43	70	80	141	114	51	67	74	47	81	53	36	k__Bacteria; p__Proteobacteria; Unclassified; Unclassified; Unclassified; Unclassified; Unclassified
	OTU799	0	0	0	0	0	0	0	0	10	1	21	0	0	0	16	0	2	18	k__Bacteria; p__Proteobacteria; c__Gammaproteobacteria; o__Pseudomonadales; f__Pseudomonadaceae; g__Pseudomonas; Unclassified
	OTU8	1708	1241	1185	2719	1762	1354	2103	1868	1438	1941	1665	1621	2352	1314	2160	2252	1546	1705	k__Bacteria; p__Proteobacteria; Unclassified; Unclassified; Unclassified; Unclassified; Unclassified
	OTU80	34	40	38	4	57	18	45	25	400	57	75	125	122	238	457	203	123	156	k__Bacteria; p__Proteobacteria; Unclassified; Unclassified; Unclassified; Unclassified; Unclassified
	OTU81	184	125	227	26	42	55	91	61	61	71	70	97	20	43	27	41	65	32	k__Bacteria; p__Proteobacteria; Unclassified; Unclassified; Unclassified; Unclassified; Unclassified
	OTU82	0	5	13	0	13	116	6	3	230	41	52	45	24	18	241	20	12	275	k__Bacteria; p__Proteobacteria; Unclassified; Unclassified; Unclassified; Unclassified; Unclassified
	OTU821	5	3	0	9	11	1	3	3	3	7	3	7	8	3	0	0	4	0	k__Bacteria; p__Proteobacteria; Unclassified; Unclassified; Unclassified; Unclassified; Unclassified
	OTU83	68	18	60	228	126	99	174	239	132	37	157	44	148	59	35	116	121	28	k__Bacteria; p__Proteobacteria; c__Gammaproteobacteria; Unclassified; Unclassified; Unclassified; Unclassified
	OTU84	23	55	11	59	11	26	50	80	30	45	86	82	58	65	79	137	108	114	k__Bacteria; p__Proteobacteria; Unclassified; Unclassified; Unclassified; Unclassified; Unclassified
	OTU844	221	126	138	102	61	70	94	66	91	107	81	110	70	112	123	196	133	150	k__Bacteria; p__Proteobacteria; Unclassified; Unclassified; Unclassified; Unclassified; Unclassified
	OTU85	31	20	11	131	43	96	95	98	70	71	48	502	42	62	1	32	64	42	k__Bacteria; p__Proteobacteria; c__Betaproteobacteria; o__Rhodocyclales; Unclassified; Unclassified; Unclassified
	OTU86	0	2	5	1	0	16	0	0	12	0	2	48	22	0	785	25	4	86	k__Bacteria; p__Proteobacteria; Unclassified; Unclassified; Unclassified; Unclassified; Unclassified
	OTU864	5	0	14	15	0	2	0	1	3	4	2	0	8	0	0	4	2	5	k__Bacteria; p__Proteobacteria; Unclassified; Unclassified; Unclassified; Unclassified; Unclassified
	OTU869	7	6	3	0	0	5	5	2	6	7	4	3	4	10	18	0	1	9	k__Bacteria; p__Proteobacteria; Unclassified; Unclassified; Unclassified; Unclassified; Unclassified
	OTU87	81	65	134	42	102	105	57	182	196	176	67	183	250	172	113	106	139	197	k__Bacteria; p__Proteobacteria; Unclassified; Unclassified; Unclassified; Unclassified; Unclassified
	OTU88	117	69	23	176	65	77	75	191	66	266	135	72	176	72	158	286	71	114	k__Bacteria; p__Proteobacteria; Unclassified; Unclassified; Unclassified; Unclassified; Unclassified
	OTU89	121	56	131	47	181	40	119	132	95	146	135	66	185	145	300	183	114	123	k__Bacteria; p__Proteobacteria; Unclassified; Unclassified; Unclassified; Unclassified; Unclassified
	OTU9	1	7	0	0	0	0	7	0	0	2	34	26	0	0	0	2	13	2	k__Bacteria; p__Proteobacteria; c__Gammaproteobacteria; o__Pseudomonadales; f__Pseudomonadaceae; g__Pseudomonas; Unclassified
	OTU90	115	68	56	121	103	43	60	118	77	117	120	87	60	59	89	145	61	88	k__Bacteria; p__Proteobacteria; Unclassified; Unclassified; Unclassified; Unclassified; Unclassified
	OTU91	0	0	13	0	22	17	0	22	183	52	15	36	48	9	203	85	28	485	k__Bacteria; p__Proteobacteria; Unclassified; Unclassified; Unclassified; Unclassified; Unclassified
	OTU92	82	58	97	55	94	185	99	132	127	100	70	140	149	166	139	102	157	148	k__Bacteria; p__Proteobacteria; Unclassified; Unclassified; Unclassified; Unclassified; Unclassified
	OTU93	30	19	15	92	57	27	78	26	12	35	102	24	75	12	68	150	43	5	k__Bacteria; p__Proteobacteria; Unclassified; Unclassified; Unclassified; Unclassified; Unclassified
	OTU94	152	138	73	59	74	86	114	137	105	133	72	143	173	72	146	193	102	113	k__Bacteria; p__Proteobacteria; Unclassified; Unclassified; Unclassified; Unclassified; Unclassified
	OTU95	98	61	40	27	25	61	32	53	69	80	142	90	43	25	39	27	10	12	k__Bacteria; p__Proteobacteria; Unclassified; Unclassified; Unclassified; Unclassified; Unclassified
	OTU96	40	23	37	208	38	69	71	65	30	66	33	69	41	6	39	129	39	7	k__Bacteria; p__Proteobacteria; Unclassified; Unclassified; Unclassified; Unclassified; Unclassified
	OTU97	138	70	104	172	107	63	144	107	74	112	109	59	123	95	66	66	132	105	k__Bacteria; p__Proteobacteria; Unclassified; Unclassified; Unclassified; Unclassified; Unclassified
	OTU972	26	19	25	32	11	14	26	10	16	10	8	8	20	19	12	4	23	20	k__Bacteria; p__Proteobacteria; Unclassified; Unclassified; Unclassified; Unclassified; Unclassified
	OTU973	51	65	50	68	57	62	39	64	82	58	49	66	51	77	61	34	54	62	k__Bacteria; p__Proteobacteria; Unclassified; Unclassified; Unclassified; Unclassified; Unclassified
	OTU98	472	285	358	156	185	382	256	324	256	360	254	303	197	314	237	175	125	160	k__Bacteria; p__Proteobacteria; Unclassified; Unclassified; Unclassified; Unclassified; Unclassified
	OTU99	486	272	288	247	195	325	241	333	260	375	262	399	182	325	133	269	170	133	k__Bacteria; p__Proteobacteria; Unclassified; Unclassified; Unclassified; Unclassified; Unclassified
		52081	42279	49656	50449	46263	47270	47397	51611	53540	55177	50883	55165	51902	51386	57049	59032	55569	53393

## Sheet: 1
	OTU_id	OTU1	OTU10	OTU100	OTU1009	OTU101	OTU102	OTU103	OTU104	OTU1047	OTU105	OTU106	OTU107	OTU108	OTU109	OTU11	OTU110	OTU111	OTU112	OTU1126	OTU113	OTU1132	OTU114	OTU1145	OTU115	OTU116	OTU117	OTU118	OTU119	OTU12	OTU120	OTU121	OTU122	OTU123	OTU124	OTU125	OTU126	OTU127	OTU128	OTU129	OTU13	OTU130	OTU131	OTU132	OTU133	OTU134	OTU135	OTU136	OTU137
	A1	4450	1037	31	10	0	51	64	120	6	28	112	26	162	0	546	0	7	66	6	239	136	44	6	8	0	63	0	62	818	63	70	87	15	104	39	37	95	19	56	436	41	64	0	61	54	46	41	24
	A2	4234	680	3	3	0	67	94	66	0	14	30	4	69	5	347	2	23	2	3	236	83	43	5	41	0	26	0	23	580	73	25	46	0	104	65	20	57	2	31	202	24	38	3	58	21	25	36	24
	A3	4296	750	6	2	0	54	86	74	2	2	59	25	58	0	438	27	35	0	12	276	151	51	2	24	1	29	5	74	443	101	68	59	2	67	63	57	59	24	7	244	8	33	0	39	67	68	27	25
	A4	3770	562	90	1	0	65	132	15	2	47	68	28	53	59	571	0	3	73	0	258	88	31	11	28	0	32	0	42	361	38	92	80	97	50	52	93	63	37	64	261	22	56	48	102	31	58	30	19
	A5	3198	620	69	6	0	38	69	66	0	19	74	12	38	39	796	5	0	41	1	223	176	56	0	10	23	39	0	23	384	24	286	140	45	78	16	42	108	14	28	381	7	96	73	58	49	16	40	23
	A6	3678	622	109	5	95	109	92	41	13	67	53	61	32	82	449	42	32	80	5	288	83	18	10	34	85	46	3	62	404	63	131	75	60	83	57	52	58	44	55	293	18	52	26	44	60	38	11	21
	A7	3820	617	14	0	0	73	47	52	1	11	43	20	44	42	423	3	39	24	3	243	99	42	2	19	0	55	0	39	768	36	151	71	14	70	11	83	70	33	18	401	28	86	9	97	45	55	27	23
	A8	3015	703	45	0	0	69	109	81	0	37	72	47	61	50	353	3	3	32	5	341	73	29	7	53	2	78	8	31	929	54	98	65	5	92	97	106	83	89	61	349	52	35	7	76	22	85	41	20
	A9	3738	707	5	13	0	70	83	55	3	1	8	38	98	77	375	70	124	20	10	315	174	62	6	46	6	99	4	71	454	61	112	119	5	89	67	93	70	48	16	692	6	25	0	38	69	44	23	31
	A10	3925	677	20	4	3	42	85	35	10	61	46	12	81	51	419	102	31	11	5	307	44	28	23	83	18	60	11	50	1145	61	164	51	101	111	62	60	82	47	68	486	92	123	34	68	68	55	40	44
	A11	3734	583	15	1	9	33	111	46	0	40	68	11	64	82	730	138	43	3	5	357	170	48	5	50	51	57	40	21	758	66	139	151	30	146	42	59	84	42	29	632	34	36	55	68	60	78	37	52
	A12	3250	815	25	9	0	102	135	64	6	26	38	33	75	89	349	41	44	22	7	254	99	27	6	87	11	38	56	43	651	40	67	104	39	132	137	79	81	85	63	650	40	37	14	53	42	47	25	31
	A13	2795	750	137	5	12	39	102	44	0	111	48	107	55	92	204	9	71	12	0	266	121	27	3	71	53	75	4	36	781	108	97	51	12	76	69	63	53	28	56	533	89	96	73	74	4	45	34	21
	A14	2669	816	25	5	0	31	92	41	0	84	26	66	71	53	371	13	167	11	3	245	111	21	5	27	74	40	3	34	555	97	52	90	25	82	54	41	71	24	50	750	97	45	5	47	64	22	30	31
	A15	2461	718	18	2	7	140	94	88	5	82	66	88	91	21	123	36	145	11	0	351	127	52	6	23	84	154	32	55	575	55	120	107	6	115	40	52	94	6	41	829	33	84	26	66	10	29	46	49
	A16	2149	1022	39	8	78	84	209	63	0	11	49	44	94	42	591	8	60	5	1	462	106	58	2	67	45	70	0	13	535	157	64	75	52	135	120	60	134	15	86	990	22	106	78	92	16	20	71	51
	A17	2967	773	18	1	70	68	78	49	14	17	72	38	73	36	515	4	93	5	1	284	324	20	1	17	31	72	8	44	389	122	147	75	11	96	53	84	79	39	27	1073	30	74	17	54	32	37	15	31
	A18	2857	753	8	9	117	69	103	65	4	1	24	75	108	19	566	7	89	0	0	317	148	48	17	19	72	44	8	47	288	53	75	78	2	95	17	66	91	29	41	823	0	93	0	43	64	55	27	16
[truncated: 556 more columns]
